# Supplementary material for: Risk stratification and role for additional diagnostic testing in patients with acute chest pain and normal high-sensitivity cardiac troponin levels
Source: PLoS One. 2018 Sep 7;13(9):e0203506. doi: 10.1371/journal.pone.0203506 (PMC6128560; doi:10.1371/journal.pone.0203506)
Supplement: S1 Database — (XLSX) [file pone.0203506.s005.xlsx]

## Sheet: Database
ID	Non_cardiac_death	Cardiovascular_history	Age	Gender	History of MI	History of revascularization	History of sign CAD (not revascularized)	Recent_PosTest	Prior planned revascularization	History of stroke	History of TIA	History of PVD	RF_fam	RF_smoking	RF_HT	RF_HC	RF_DM	Total_RF	History taking	Systolic BP	Diastolic BP	MAP	ECG HR	ECG conduction	ECG ST deviation	ECG Neg T	ECG normal	Kreatinine	CK	hsTroponineT1	Deltatroponine	Hard_event_Cardiac deathe_spec	Days to hard event or censored	MACEgroep_Cardiac deathe_spec	MACEdagen_of_censored	Echo	EET	SPECT	CCTA	Direct cath	ETT_SPECT_CCTA	Echo_ETT_SPECT_CCTA	DirectCath_ETT_SPECT_CCTA	Simple_algorithm
3	0	No	67	Male	No	No	No	No	No	No	No	No	No	No	Yes	Yes	No	2	Moderately suspicious	180	90	120	65	Normal	No	No	No		50	7		None	365	None	365	No test	No test	No test	No test	No test	No test	No test	No test	Low risk
6	0	No	43	Male	No	No	No	No	No	No	No	No	Yes	No	No	No	No	1	Slightly suspicious	140	95	110	96	Normal	No	No	yes		107	1		None	365	None	365	No test	No test	No test	No test	No test	No test	No test	No test	Low risk
8	0	No	35	Female	No	No	No	No	No	No	No	No	No	Yes	No	No	No	1	Slightly suspicious	130	90	103.33	68	Normal	No	No	yes		50	1		None	365	None	365	No test	No test	No test	No test	No test	No test	No test	No test	Low risk
9	0	Yes	63	Male	Yes	Yes	Yes	No	No	No	No	No	No	No	No	No	No	0	Moderately suspicious	137	75	95.67	60	Normal	No	yes	yes		175	7	1	None	365	None	365	No test	Negative test	No test	No test	No test	Test performed	Test performed	Negative test	Low risk
10	0	Yes	78	Female	No	No	Yes	No	No	No	No	No						0	Moderately suspicious	135	85	101.67	80	RBBB	No	No	No	72	192	6		None	365	None	365	No test	No test	No test	No test	No test	No test	No test	No test	Low risk
12	0	Yes	70	Female	Yes	No	Yes	No	No	No	No	No	No	No	Yes	Yes	Yes	3	Highly suspicious	168	62	97.33	61	Normal	No	No	yes		85	4		None	365	None	365	No test	Negative test	No test	No test	No test	Test performed	Test performed	Negative test	High risk
13	0	No	42	Male	No	No	No	No	No	No	No	No	No	Yes	Yes	No	No	2	Moderately suspicious	152	95	114	92	Normal	No	No	yes		83	6		None	365	None	365	Test performed	Negative test	No test	No test	No test	Test performed	Test performed	Negative test	Low risk
14	0	No	65	Female	No	No	No	No	No	No	No	No	No	No	No	No	No	0	Slightly suspicious	130	80	96.67	75	Aspecific	No	No	No		114	6	5	None	365	None	365	Test performed	Negative test	No test	No test	No test	Test performed	Test performed	Negative test	Low risk
17	0	No	54	Female	No	No	No	No	No	No	No	No	Yes	Yes	No	Yes	No	3	Slightly suspicious	155	66	95.67	103	Normal	No	No	yes		66	1		None	365	None	365	Test performed	No test	No test	No test	No test	No test	Test performed	No test	Low risk
19	0	Yes	80	Female	No	Yes	Yes	No	No	No	No	No	No	No	Yes	Yes	Yes	3	Moderately suspicious	180	90	120	91	RBBB	No	No	No		52	11		None	365	None	365	No test	No test	No test	No test	No test	No test	No test	No test	Low risk
24	0	Yes	55	Female	No	No	Yes	No	No	No	No	No	Yes	Yes	Yes	Yes	No	4	Moderately suspicious	158	85	109.33	84	Normal	No	No	yes	81	91	1		None	365	None	365	No test	Positive test	No test	No test	No test	Test performed	Test performed	Positive test (at least 1)	Low risk
27	0	No	62	Male	No	No	No	No	No	No	No	No	No	No	Yes	Yes	No	2	Slightly suspicious	136	80	98.67	70	Normal	No	No	yes			7		None	365	None	365	No test	Negative test	No test	No test	No test	Test performed	Test performed	Negative test	Low risk
30	0	Yes	68	Male	Yes	Yes	No	No	No	No	No	No	No	Yes	No	Yes	No	2	Slightly suspicious	130	60	83.33	56	Normal	No	No	No		98	8	2	None	365	None	365	No test	Negative test	No test	No test	No test	Test performed	Test performed	Negative test	Low risk
31	0	No	64	Male	No	No	No	No	No	No	No	No	No	Yes	No	No	No	1	Slightly suspicious	140	80	100	91	RBBB	Yes	No	No		102	5	1	None	365	None	365	Test performed	No test	No test	No test	Negative test	No test	Test performed	Negative test	Low risk
34	0	No	53	Male	No	No	No	No	No	No	No	No	No	Yes	No	No	No	1	Slightly suspicious				65	Normal	No	No	yes		169	8		None	365	None	365	No test	No test	No test	No test	No test	No test	No test	No test	Low risk
39	0	No	78	Female	No	No	No	No	No	No	No	No	No	No	No	No	No	0	Moderately suspicious	150	70	96.67	74	Normal	No	No	yes		46	1		None	365	None	365	No test	No test	No test	No test	No test	No test	No test	No test	Low risk
44	0	No	45	Female	No	No	No	No	No	No	No	No	Yes	Yes	Yes	No	No	3	Slightly suspicious	171	90	117	55	Normal	No	No	yes		68	1	6	None	365	None	365	No test	No test	No test	No test	No test	No test	No test	No test	Low risk
48	0	No	19	Male	No	No	No	No	No	No	No	No	Yes	No	No	No	No	1	Slightly suspicious	125	66	85.67	42	RBBB	No	No	No			3		None	365	None	365	Test performed	Nonconclusive test	No test	No test	No test	Test performed	Test performed	Nonconclusive test	Low risk
52	0	Yes	52	Female	Yes	No	Yes	No	No	Yes	No	No	Yes	Yes	Yes	Yes	Yes	5	Slightly suspicious	115	75	88.33	83	Normal	No	No	yes		83	1		None	365	None	365	No test	No test	No test	No test	No test	No test	No test	No test	Low risk
53	0	No	55	Female	No	No	No	No	No	No	No	No	Yes	Yes	No	No	No	2	Slightly suspicious	120	85	96.67	83	Normal	No	No	yes		58	1		None	365	None	365	No test	Negative test	No test	No test	No test	Test performed	Test performed	Negative test	Low risk
54	0	No	69	Female	No	No	No	No	No	No	Yes	No	No	No	Yes	Yes	No	2	Slightly suspicious	138	66	90	88	Normal	No	No	yes		53	8		None	365	None	365	Test performed	No test	No test	No test	No test	No test	Test performed	No test	Low risk
55	0	No	59	Male	No	No	No	No	No	No	No	No	No	No	Yes	Yes	No	2	Slightly suspicious	148	78	101.33	65	Normal	No	No	yes	84	1000	5		None	365	None	365	No test	Negative test	No test	No test	No test	Test performed	Test performed	Negative test	Low risk
57	0	Yes	59	Male	No	Yes	Yes	No	No	No	No	No	Yes	No	Yes	Yes	Yes	4	Moderately suspicious	146	84	104.67	75	Normal	No	No	No		189	8		None	365	None	365	No test	Negative test	No test	No test	No test	Test performed	Test performed	Negative test	Low risk
58	0	No	26	Male	No	No	No	No	No	No	No	No	Yes	No	No	No	No	1	Slightly suspicious				66	Normal	No	No	yes		201	1		None	365	None	365	No test	No test	No test	No test	No test	No test	No test	No test	Low risk
59	0	Yes	52	Male	No	Yes	No	No	No	No	No	No	Yes	Yes	No	Yes	No	3	Moderately suspicious	120	80	93.33	68	Normal	No	No	yes		52	1		None	365	None	365	No test	No test	No test	No test	No test	No test	No test	No test	Low risk
60	0	No	37	Female	No	No	No	No	No	No	No	No	Yes	Yes	No	No	No	2	Slightly suspicious	140	80	100	62	Aspecific	Yes	No	No		48	1		None	365	None	365	Test performed	Negative test	No test	No test	No test	Test performed	Test performed	Negative test	Low risk
61	0	No	62	Male	No	No	No	Yes	No	No	No	No	Yes	No	No	Yes	No	2	Moderately suspicious	120	80	93.33	67	Normal	No	No	yes	103	175	8	1	None	365	Revascularization	62	Test performed	Positive test	No test	No test	No test	Test performed	Test performed	Positive test (at least 1)	High risk
64	0	Yes	62	Male	Yes	Yes	Yes	No	No	No	No	No	Yes	No	Yes	Yes	No	3	Moderately suspicious	140	70	93.33	56	Normal	No	No	yes	96		9		None	365	None	365	No test	Nonconclusive test	No test	No test	No test	Test performed	Test performed	Nonconclusive test	Low risk
65	0	No	70	Female	No	No	No	No	No	Yes	No	No	Yes	Yes	Yes	Yes	No	4	Slightly suspicious	122	59	80	59	1st AV block	Yes	No	No	67		3		None	365	None	365	No test	No test	No test	No test	No test	No test	No test	No test	Low risk
67	0	No	68	Male	No	No	No	No	No	No	No	No	No	No	Yes	Yes	Yes	3	Slightly suspicious	144	62	89.33	80	Normal	No	No	yes	94	134	13		None	365	None	365	No test	Negative test	No test	No test	No test	Test performed	Test performed	Negative test	Low risk
68	0	Yes	76	Female	No	Yes	Yes	No	No	No	No	No	Yes	No	Yes	Yes	No	3	Moderately suspicious	165	65	98.33	75	Normal	No	No	yes		79	7		None	365	None	365	No test	Nonconclusive test	No test	No test	No test	Test performed	Test performed	Nonconclusive test	Low risk
70	0	No	67	Female	No	No	No	No	No	No	No	No	No	No	Yes	Yes	No	2	Moderately suspicious	129	81	97	76	Normal	No	No	yes	74	71	10		None	365	None	365	No test	No test	No test	No test	No test	No test	No test	No test	Low risk
71	0	Yes	69	Female	Yes	No	No	No	No	No	No	No	No	No	Yes	Yes	No	2	Slightly suspicious	150	90	110	89	Normal	No	No	No	117	135	10		None	365	None	365	No test	No test	No test	No test	No test	No test	No test	No test	Low risk
72	0	No	75	Female	No	No	No	No	No	No	No	No	No	No	Yes	Yes	No	2	Slightly suspicious	108	57	74	60	Normal	No	No	yes	85	66	7	1	None	365	None	365	No test	No test	No test	No test	No test	No test	No test	No test	Low risk
73	0	No	39	Male	No	No	No	No	No	No	No	No	No	No	No	No	No	0	Slightly suspicious	120	70	86.67	55	Normal	No	No	yes		57	5		None	365	None	365	Test performed	Negative test	No test	No test	No test	Test performed	Test performed	Negative test	Low risk
75	0	Yes	64	Male	No	No	Yes	No	No	No	No	Yes	Yes	Yes	No	No	No	2	Moderately suspicious	125	55	78.33	67	Normal	No	No	yes	71	96	10		None	365	None	365	No test	No test	No test	No test	No test	No test	No test	No test	Low risk
80	0	No	22	Male	No	No	No	No	No	No	No	No	No	No	No	No	No	0	Slightly suspicious	140	60	86.67	83	Normal	No	No	yes		250	8		None	365	None	365	Test performed	No test	No test	No test	No test	No test	Test performed	No test	Low risk
84	0	No	48	Male	No	No	No	No	No	No	No	No	Yes	Yes	No	No	No	2	Slightly suspicious	128	80	96	85	Aspecific	No	No	No		66	1		None	365	None	365	Test performed	Negative test	No test	No test	No test	Test performed	Test performed	Negative test	Low risk
89	0	No	59	Female	No	No	No	No	No	No	No	No	No	No	Yes	No	No	1	Slightly suspicious	138	75	96	84	Normal	No	No	yes		50	6	2	None	365	None	365	No test	No test	No test	No test	No test	No test	No test	No test	Low risk
91	0	No	56	Female	No	No	No	No	No	No	Yes	No	Yes	No	No	Yes	No	2	Moderately suspicious	150	77	101.33	74	Normal	No	No	yes	78	85	1		None	365	None	365	No test	No test	No test	Negative test	No test	Test performed	Test performed	Negative test	Low risk
92	0	No	49	Male	No	No	No	No	No	No	No	No	No	No	No	No	No	0	Slightly suspicious	155	93	113.67	93	Normal	No	No	yes		68	4		None	365	None	365	No test	Negative test	No test	No test	No test	Test performed	Test performed	Negative test	Low risk
93	0	Yes	65	Male	No	No	Yes	No	Yes	No	No	No	Yes	Yes	Yes	No	No	3	Moderately suspicious	177	83	114.33	51	RBBB	No	No	No	79	58	7	0	None	365	None	365	No test	Negative test	No test	No test	No test	Test performed	Test performed	Negative test	Low risk
94	0	No	53	Female	No	No	No	Yes	No	No	No	No	Yes	Yes	No	No	No	2	Highly suspicious	107	68	81	53	RBBB	No	No	No		48	7	1	None	365	Revascularization	45	No test	Positive test	No test	No test	No test	Test performed	Test performed	Positive test (at least 1)	High risk
95	0	Yes	73	Male	No	Yes	No	No	No	No	No	No	No	Yes	No	No	No	1	Moderately suspicious	120	73	88.67	54	Normal	Yes	No	yes	98	97	6	2	None	365	None	365	No test	No test	Negative test	No test	No test	Test performed	Test performed	Negative test	Low risk
96	0	No	57	Male	No	No	No	No	No	No	No	No	No	Yes	No	No	No	1	Slightly suspicious	150	80	103.33	80	Normal	No	No	yes		152	1		None	365	None	365	Test performed	Negative test	No test	No test	No test	Test performed	Test performed	Negative test	Low risk
99	0	No	51	Female	No	No	No	No	No	No	No	No	No	Yes	No	No	No	1	Slightly suspicious	122	73	89.33	75	Normal	No	No	yes		70	1	0	None	365	None	365	No test	No test	No test	No test	No test	No test	No test	No test	Low risk
100	0	No	37	Female	No	No	No	No	No	No	No	No	No	Yes	No	No	No	1	Slightly suspicious	107	88	94.33	92	Normal	No	No	yes	43	83	4	3	None	365	None	365	No test	No test	No test	No test	No test	No test	No test	No test	Low risk
102	0	No	50	Female	No	No	No	No	No	No	No	No	No	Yes	No	No	No	1	Slightly suspicious	142	88	106	81	Normal	Yes	No	yes		94	3		None	365	None	365	Test performed	Negative test	No test	No test	No test	Test performed	Test performed	Negative test	Low risk
103	0	No	57	Female	No	No	No	No	No	No	No	No	No	No	Yes	No	No	1	Slightly suspicious	142	86	104.67	87	Normal	No	No	No		172	1		None	365	None	365	No test	No test	No test	No test	No test	No test	No test	No test	Low risk
104	0	No	54	Male	No	No	No	No	No	No	No	No	No	Yes	Yes	Yes	No	3	Slightly suspicious	127	95	105.67	87	Normal	No	No	yes		184	6		None	365	None	365	No test	No test	No test	No test	No test	No test	No test	No test	Low risk
105	0	Yes	79	Female	No	Yes	Yes	No	No	No	No	No						0	Slightly suspicious	158	70	99.33	54	1st AV block	No	No	yes		72	3		None	365	None	365	No test	No test	No test	No test	No test	No test	No test	No test	Low risk
106	0	Yes	53	Female	No	Yes	Yes	No	No	No	No	No	No	No	No	Yes	No	1	Moderately suspicious	130	68	88.67	63	Normal	No	No	yes		126	1	2	None	365	None	365	No test	Nonconclusive test	Negative test	No test	No test	Test performed	Test performed	Negative test	Low risk
108	0	Yes	42	Female	Yes	Yes	Yes	No	No	No	No	No	Yes	No	Yes	Yes	No	3	Moderately suspicious	173	85	114.33	72	Normal	No	No	No		277	9	2	None	365	None	365	No test	Negative test	No test	No test	No test	Test performed	Test performed	Negative test	Low risk
110	0	Yes	57	Female	Yes	Yes	Yes	No	No	No	No	No	Yes	Yes	Yes	Yes	Yes	5	Moderately suspicious	125	63	83.67	63	Normal	No	No	No		76	3		None	365	None	365	No test	No test	No test	No test	No test	No test	No test	No test	Low risk
111	0	No	48	Female	No	No	No	No	No	No	No	No						0	Moderately suspicious	149	89	109	84	Normal	No	No	yes		192	1		None	365	None	365	No test	Nonconclusive test	No test	No test	No test	Test performed	Test performed	Nonconclusive test	Low risk
113	1	Yes	71	Female	Yes	No	No	No	No	No	No	No	No	Yes	No	No	No	1	Highly suspicious	133	89	103.67	68	Normal	No	No	yes	71	26	12		None	216	None	216	Test performed	No test	No test	No test	No test	No test	Test performed	No test	High risk
114	0	No	60	Male	No	No	No	Yes	No	No	No	No	No	No	Yes	No	No	1	Moderately suspicious	140	80	100	52	Normal	Yes	No	yes	101	58	3	1	None	365	Revascularization	19	Test performed	Positive test	No test	No test	No test	Test performed	Test performed	Positive test (at least 1)	High risk
116	0	Yes	76	Male	No	Yes	Yes	No	No	No	No	No	No	No	Yes	No	No	1	Moderately suspicious	170	90	116.67	60	1st AV block	No	No	yes	115	228	11	3	None	365	None	365	No test	No test	No test	No test	Negative test	No test	No test	Negative test	Low risk
117	0	Yes	78	Male	Yes	Yes	Yes	No	No	No	No	No	No	No	Yes	Yes	Yes	3	Highly suspicious	140	80	100	85	Normal	No	No	yes	96	172	8	1	None	365	None	365	No test	No test	No test	No test	No test	No test	No test	No test	High risk
120	0	No	59	Female	No	No	No	No	No	No	No	No	Yes	No	Yes	No	No	2	Slightly suspicious	160	90	113.33	100	Aspecific	Yes	No	No	60	179	1	3	None	365	None	365	Test performed	No test	No test	Negative test	No test	Test performed	Test performed	Negative test	Low risk
121	0	No	59	Female	No	No	No	No	No	No	No	No	No	Yes	Yes	No	No	2	Slightly suspicious	175	90	118.33	70	Normal	No	No	yes		61	1		None	365	None	365	No test	Negative test	No test	Positive test	No test	Test performed	Test performed	Positive test (at least 1)	Low risk
123	0	No	39	Female	No	No	No	No	No	No	No	No	No	No	No	No	No	0	Slightly suspicious	145	90	108.33	65	Normal	No	No	yes	58	74	1		None	365	None	365	Test performed	No test	No test	No test	No test	No test	Test performed	No test	Low risk
125	0	No	59	Male	No	No	No	No	No	No	No	No	Yes	Yes	Yes	Yes	No	4	Moderately suspicious	120	80	93.33	50	Normal	No	No	yes		76	1		None	365	None	365	Test performed	No test	No test	Negative test	No test	Test performed	Test performed	Negative test	Low risk
126	0	No	59	Female	No	No	No	No	No	No	No	No	Yes	Yes	Yes	No	No	3	Moderately suspicious	135	90	105	63	Aspecific	No	No	No	88	75	1		None	365	None	365	No test	Negative test	No test	No test	No test	Test performed	Test performed	Negative test	Low risk
129	0	Yes	61	Male	No	Yes	No	No	No	No	No	No	No	Yes	No	No	No	1	Moderately suspicious	116	69	84.67	69	Normal	No	No	yes	92	75	6		None	365	None	365	No test	Negative test	No test	No test	No test	Test performed	Test performed	Negative test	Low risk
133	0	No	58	Female	No	No	No	No	No	No	No	No	Yes	No	No	No	No	1	Slightly suspicious	135	80	98.33	77	Normal	No	No	No		66	1		None	365	None	365	No test	No test	No test	No test	No test	No test	No test	No test	Low risk
134	0	Yes	57	Male	Yes	Yes	No	No	No	No	No	No	No	No	Yes	Yes	Yes	3	Slightly suspicious	137	63	87.67	107	Normal	No	No	yes	101	312	10	1	None	365	None	365	No test	Negative test	No test	No test	No test	Test performed	Test performed	Negative test	Low risk
136	0	No	61	Female	No	No	No	No	No	No	No	No	No	No	Yes	No	No	1	Moderately suspicious	178	71	106.67	68	Normal	Yes	yes	yes	64	94	12		None	365	None	365	No test	No test	No test	No test	No test	No test	No test	No test	Low risk
137	0	Yes	70	Female	No	Yes	Yes	No	No	No	No	Yes	No	Yes	Yes	No	No	2	Slightly suspicious	160	70	100	70	Normal	No	No	yes		56	6		None	365	None	365	No test	Nonconclusive test	No test	No test	No test	Test performed	Test performed	Nonconclusive test	Low risk
138	0	Yes	70	Male	Yes	Yes	No	No	No	No	No	No	No	Yes	No	No	Yes	2	Slightly suspicious	123	68	86.33	45	Normal	No	No	yes		103	8		None	365	None	365	Test performed	No test	No test	No test	No test	No test	Test performed	No test	Low risk
140	0	No	46	Male	No	No	No	No	No	No	No	No	No	No	No	No	No	0	Slightly suspicious	135	75	95	60	Normal	Yes	yes	yes	81	69	8		None	365	None	365	No test	No test	No test	No test	No test	No test	No test	No test	Low risk
144	0	No	64	Male	No	No	No	No	No	No	No	No	No	Yes	No	Yes	No	2	Slightly suspicious	130	85	100	65	Normal	No	No	yes	95	190	5	2	None	365	None	365	Test performed	No test	No test	No test	No test	No test	Test performed	No test	Low risk
151	0	No	51	Female	No	No	No	No	No	No	No	No	Yes	No	No	No	No	1	Slightly suspicious	150	90	110	79	Normal	No	No	yes		127	4		None	365	None	365	Test performed	Negative test	No test	No test	No test	Test performed	Test performed	Negative test	Low risk
152	0	No	46	Female	No	No	No	No	No	No	No	No	Yes	Yes	No	Yes	No	3	Slightly suspicious	148	83	104.67	57	Normal	No	No	yes		108	1	4	None	365	None	365	No test	No test	No test	No test	No test	No test	No test	No test	Low risk
153	0	No	62	Female	No	No	No	No	No	No	No	No	Yes	No	Yes	Yes	No	3	Slightly suspicious	150	70	96.67	64	Normal	No	No	yes		75	5		None	365	None	365	No test	No test	No test	No test	No test	No test	No test	No test	Low risk
155	0	Yes	57	Male	No	Yes	No	No	No	No	No	No	Yes	Yes	Yes	Yes	No	4	Slightly suspicious	175	95	121.67	92	Normal	No	No	yes	71	184	3		None	365	None	365	No test	No test	No test	No test	No test	No test	No test	No test	Low risk
156	0	Yes	50	Male	No	Yes	Yes	No	No	No	No	No	No	Yes	No	Yes	No	2	Moderately suspicious	160	90	113.33	64	1st AV block	No	No	yes	108	115	8	0	None	365	Revascularization	59	No test	Nonconclusive test	No test	No test	No test	Test performed	Test performed	Nonconclusive test	Low risk
162	0	Yes	48	Male	Yes	Yes	Yes	No	No	No	No	No	Yes	Yes	No	No	No	2	Moderately suspicious	135	85	101.67	71	Normal	No	No	yes		111	5		None	365	None	365	No test	No test	No test	No test	No test	No test	No test	No test	Low risk
164	0	Yes	64	Female	No	Yes	No	Yes	No	No	No	No	Yes	No	No	Yes	No	2	Highly suspicious	150	70	96.67	53	Normal	No	No	yes		67	1	0	None	365	Revascularization	5	No test	Positive test	No test	No test	No test	Test performed	Test performed	Positive test (at least 1)	High risk
165	0	No	53	Male	No	No	No	No	No	No	No	No	No	No	No	Yes	No	1	Moderately suspicious	126	78	94	62	Normal	No	No	yes		115	9	1	None	365	None	365	Test performed	Negative test	No test	No test	No test	Test performed	Test performed	Negative test	Low risk
169	0	No	36	Male	No	No	No	No	No	No	No	No	No	Yes	No	Yes	No	2	Moderately suspicious	110	65	80	78	Normal	No	No	No		93	8		None	365	None	365	No test	No test	No test	No test	No test	No test	No test	No test	Low risk
170	0	Yes	53	Female	Yes	No	No	No	No	No	No	No	Yes	Yes	No	No	No	2	Moderately suspicious	132	89	103.33	55	Normal	No	No	No		130	6		None	365	None	365	Test performed	Negative test	No test	No test	No test	Test performed	Test performed	Negative test	Low risk
171	0	No	59	Female	No	No	No	No	No	No	No	No	No	Yes	No	No	No	1	Slightly suspicious	126	73	90.67	82	Normal	No	No	yes	63	75	4		None	365	None	365	No test	No test	No test	No test	No test	No test	No test	No test	Low risk
173	0	Yes	66	Male	No	No	Yes	No	No	No	No	No	No	Yes	No	No	No	1	Moderately suspicious	127	88	101	61	1st AV block	No	No	yes		99	1		None	365	None	365	No test	Negative test	No test	Negative test	No test	Test performed	Test performed	Negative test	Low risk
176	0	No	64	Female	No	No	No	No	No	No	No	No	No	Yes	Yes	No	No	2	Slightly suspicious	140	90	106.67	108	Normal	No	No	yes	64	50	1		None	365	None	365	No test	Negative test	No test	No test	No test	Test performed	Test performed	Negative test	Low risk
182	0	Yes	63	Female	No	Yes	No	No	No	Yes	Yes	No	No	No	No	Yes	Yes	2	Highly suspicious	135	79	97.67	75	RBBB	No	No	No	82	130	7		None	365	Revascularization	18	Test performed	No test	No test	No test	Positive test	No test	Test performed	Positive test (at least 1)	High risk
184	0	No	55	Male	No	No	No	No	No	No	No	No	Yes	Yes	No	No	No	2	Slightly suspicious	140	74	96	77	Normal	Yes	yes	yes	65	72	1		None	365	None	365	Test performed	No test	No test	No test	No test	No test	Test performed	No test	Low risk
185	0	Yes	49	Male	Yes	Yes	No	No	No	No	No	No	No	No	No	No	No	0	Slightly suspicious	125	70	88.33	84	Normal	Yes	yes	yes	70	54	9	0	None	365	None	365	Test performed	No test	No test	No test	No test	No test	Test performed	No test	Low risk
186	0	No	53	Male	No	No	No	No	No	No	No	No	No	No	No	No	No	0	Slightly suspicious	135	90	105	69	Normal	No	No	yes		132	1		None	365	None	365	No test	No test	No test	No test	No test	No test	No test	No test	Low risk
188	0	No	54	Male	No	No	No	No	No	Yes	No	No	No	Yes	No	No	No	1	Slightly suspicious	100	65	76.67	71	Normal	No	No	yes	78	116	1		None	365	None	365	No test	No test	No test	No test	No test	No test	No test	No test	Low risk
189	0	No	69	Male	No	No	No	No	No	No	No	No	No	Yes	No	Yes	No	2	Slightly suspicious	130	70	90	62	Normal	No	No	yes	76	53	8		None	365	None	365	No test	Nonconclusive test	No test	No test	No test	Test performed	Test performed	Nonconclusive test	Low risk
190	0	No	26	Female	No	No	No	No	No	No	No	No	Yes	Yes	No	No	No	2	Slightly suspicious	125	85	98.33	104	Normal	No	No	yes		64	1		None	365	None	365	No test	No test	No test	No test	No test	No test	No test	No test	Low risk
192	0	No	63	Female	No	No	No	No	No	No	Yes	No	Yes	Yes	Yes	Yes	No	4	Slightly suspicious	126	58	80.67	48	Normal	No	No	yes			4		None	365	None	365	No test	No test	No test	Negative test	No test	Test performed	Test performed	Negative test	Low risk
193	0	No	51	Male	No	No	No	No	No	No	No	No	No	Yes	No	No	No	1	Moderately suspicious	130	82	98	72	Normal	No	No	yes		150	1		None	365	None	365	Test performed	No test	No test	Negative test	No test	Test performed	Test performed	Negative test	Low risk
194	0	No	65	Male	No	No	No	No	No	No	No	No	No	No	Yes	No	No	1	Slightly suspicious	130	80	96.67	60	Aspecific	No	No	No		100	7		None	365	None	365	No test	No test	No test	No test	No test	No test	No test	No test	Low risk
195	0	Yes	66	Male	Yes	Yes	Yes	No	No	No	No	No	Yes	Yes	No	Yes	Yes	4	Moderately suspicious	135	76	95.67	106	Normal	No	No	yes	78	79	1		None	365	None	365	No test	No test	No test	No test	Negative test	No test	No test	Negative test	Low risk
196	0	No	67	Female	No	No	No	No	No	No	No	No	Yes	No	No	No	No	1	Moderately suspicious	133	72	92.33	60	Normal	No	No	yes		63	6		None	365	None	365	No test	No test	No test	Negative test	No test	Test performed	Test performed	Negative test	Low risk
197	0	Yes	60	Male	No	Yes	Yes	No	No	No	No	No	Yes	Yes	No	No	Yes	3	Slightly suspicious	120	70	86.67	56	Normal	No	No	yes	88	43	7		None	365	None	365	No test	Positive test	Positive test	No test	No test	Test performed	Test performed	Positive test (at least 1)	Low risk
198	0	No	54	Female	No	No	No	No	No	No	No	No	Yes	No	No	No	No	1	Moderately suspicious	138	63	88	87	Normal	No	No	yes	66		3		None	365	None	365	Test performed	No test	No test	No test	No test	No test	Test performed	No test	Low risk
199	0	Yes	69	Male	Yes	Yes	Yes	No	No	No	No	No	No	No	Yes	Yes	No	2	Slightly suspicious	137	76	96.33	70	Normal	Yes	yes	yes	105		10		None	365	None	365	No test	Nonconclusive test	No test	No test	No test	Test performed	Test performed	Nonconclusive test	Low risk
200	0	Yes	81	Female	No	Yes	Yes	Yes	No	No	No	No	Yes	No	Yes	Yes	Yes	4	Highly suspicious	156	82	106.67	79	RBBB	Yes	No	No		54	12		None	365	Revascularization	52	2	No test	No test	No test	Positive test	No test	No test	Positive test (at least 1)	High risk
202	0	No	57	Female	No	No	No	No	No	No	No	No	Yes	Yes	Yes	No	No	3	Slightly suspicious	170	90	116.67	88	Normal	No	No	yes		75	1		None	365	None	365	Test performed	Nonconclusive test	Negative test	No test	No test	Test performed	Test performed	Negative test	Low risk
205	0	No	44	Male	No	No	No	No	No	No	No	No	No	No	No	No	No	0	Slightly suspicious	131	74	93	56	Aspecific	No	No	No		140	5		None	365	None	365	No test	Negative test	No test	No test	No test	Test performed	Test performed	Negative test	Low risk
206	0	No	75	Male	No	No	No	No	No	No	No	No	No	Yes	No	No	No	1	Slightly suspicious	124	80	94.67	76	Normal	Yes	yes	yes	112	239	13	2	None	365	None	365	Test performed	No test	No test	No test	Negative test	No test	Test performed	Negative test	Low risk
210	0	Yes	51	Male	No	Yes	No	No	No	No	No	No	Yes	Yes	No	No	No	2	Highly suspicious	133	88	103	80	Aspecific	No	No	No		108	3		None	365	None	365	No test	No test	No test	No test	No test	No test	No test	No test	High risk
211	0	No	57	Female	No	No	No	No	No	No	No	No	No	No	Yes	No	No	1	Slightly suspicious	131	67	88.33	65	Normal	No	No	yes		82	3		None	365	None	365	Test performed	Nonconclusive test	No test	Negative test	No test	Test performed	Test performed	Negative test	Low risk
212	0	No	61	Male	No	No	No	No	No	No	No	No	No	No	Yes	No	Yes	2	Slightly suspicious	149	74	99	52	Normal	No	No	yes			3		None	365	None	365	No test	No test	No test	No test	No test	No test	No test	No test	Low risk
213	0	No	39	Male	No	No	No	No	No	No	No	No	No	Yes	No	No	No	1	Slightly suspicious	110	60	76.67	71	Normal	No	No	yes		149	9		None	365	None	365	No test	No test	No test	No test	No test	No test	No test	No test	Low risk
214	0	No	66	Female	No	No	No	No	No	No	No	No	Yes	Yes	Yes	No	No	3	Slightly suspicious	121	74	89.67	58	Normal	No	No	yes		53	3		None	365	None	365	No test	No test	No test	No test	No test	No test	No test	No test	Low risk
215	0	No	66	Female	No	No	No	No	No	No	No	No	No	No	No	Yes	No	1	Slightly suspicious				77	Normal	No	No	yes		232	3		None	365	None	365	No test	Nonconclusive test	No test	Negative test	No test	Test performed	Test performed	Negative test	Low risk
217	0	No	44	Male	No	No	No	No	No	No	No	No	Yes	Yes	No	No	No	2	Slightly suspicious	151	107	121.67	58	Normal	No	No	yes	88	192	3		None	365	None	365	No test	No test	No test	No test	No test	No test	No test	No test	Low risk
219	0	No	88	Female	No	No	No	No	No	No	No	No	Yes	No	Yes	No	No	2	Slightly suspicious	139	85	103	72	Normal	No	No	yes		76	3		None	365	None	365	No test	No test	No test	No test	No test	No test	No test	No test	Low risk
221	0	No	67	Female	No	No	No	No	No	No	No	No	No	Yes	No	No	No	1	Slightly suspicious	100	60	73.33	76	Aspecific	No	No	No		70	3		None	365	None	365	No test	No test	No test	No test	No test	No test	No test	No test	Low risk
225	0	No	41	Female	No	No	No	No	No	Yes	No	No	No	No	No	No	No	0	Slightly suspicious	117	75	89	107	Normal	No	No	yes	275	41	10		None	365	None	365	Test performed	No test	No test	No test	No test	No test	Test performed	No test	Low risk
227	0	No	58	Female	No	No	No	No	No	No	No	No						0	Slightly suspicious	170	80	110	46	Normal	Yes	No	yes		64	1	0	None	365	None	365	Test performed	No test	No test	No test	Negative test	No test	Test performed	Negative test	Low risk
228	0	Yes	78	Female	Yes	No	Yes	No	No	No	No	No						0	Highly suspicious	125	90	101.67	52	Normal	No	No	yes		49	1		None	365	None	365	No test	No test	No test	No test	No test	No test	No test	No test	High risk
231	0	No	64	Male	No	No	No	No	No	No	No	No	Yes	Yes	No	No	No	2	Slightly suspicious	128	98	108	160	Normal	No	No	yes	94	54	11		None	365	None	365	No test	No test	No test	No test	No test	No test	No test	No test	Low risk
232	0	No	36	Male	No	No	No	No	No	No	No	No	No	No	No	No	No	0	Slightly suspicious	140	70	93.33	95	Normal	Yes	yes	yes		28	1		None	365	None	365	Test performed	No test	No test	No test	No test	No test	Test performed	No test	Low risk
233	0	Yes	56	Male	No	No	Yes	No	No	No	No	No	Yes	Yes	No	No	Yes	3	Slightly suspicious				73	Normal	No	No	yes		100	4		None	365	None	365	No test	Negative test	No test	No test	No test	Test performed	Test performed	Negative test	Low risk
234	0	No	66	Male	No	No	No	No	No	No	No	No	No	Yes	Yes	No	No	2	Highly suspicious	141	71	94.33	73	Normal	No	No	yes	92	70	6	1	None	365	None	365	No test	Nonconclusive test	No test	No test	No test	Test performed	Test performed	Nonconclusive test	High risk
237	0	No	48	Female	No	No	No	No	No	No	No	No	No	No	No	Yes	No	1	Slightly suspicious	170	100	123.33	97	Normal	No	No	yes		89	1		None	365	None	365	No test	No test	No test	Negative test	No test	Test performed	Test performed	Negative test	Low risk
238	0	Yes	45	Male	Yes	Yes	Yes	No	No	No	No	No	No	Yes	Yes	No	No	2	Highly suspicious	130	70	90	112	Normal	No	No	yes		29	1	0	None	365	None	365	No test	Positive test	No test	No test	No test	Test performed	Test performed	Positive test (at least 1)	High risk
239	0	Yes	70	Male	Yes	Yes	Yes	No	No	No	No	No	Yes	No	Yes	No	No	2	Slightly suspicious	142	80	100.67	60	Aspecific	Yes	No	No	119	59	5	1	None	365	None	365	No test	No test	No test	No test	Negative test	No test	No test	Negative test	Low risk
240	0	No	58	Female	No	No	No	No	No	No	No	No	No	No	No	No	No	0	Highly suspicious	135	95	108.33	98	Normal	Yes	No	yes	77	45	1	0	None	365	None	365	Test performed	No test	No test	No test	Negative test	No test	Test performed	Negative test	High risk
241	0	No	36	Male	No	No	No	No	No	No	No	No	Yes	Yes	No	No	No	2	Slightly suspicious	132	76	94.67	69	Normal	No	No	yes		139	1		None	365	None	365	No test	Negative test	No test	No test	No test	Test performed	Test performed	Negative test	Low risk
242	0	Yes	77	Female	No	Yes	Yes	No	No	No	No	No	Yes	No	No	Yes	No	2	Highly suspicious	150	90	110	72	Normal	No	No	yes	78	52	1		None	365	None	365	Test performed	No test	No test	No test	No test	No test	Test performed	No test	High risk
246	0	Yes	84	Female	No	Yes	Yes	No	No	No	No	No						0	Slightly suspicious	142	62	88.67	55	Normal	No	No	yes		97	1		None	365	None	365	No test	No test	No test	No test	No test	No test	No test	No test	Low risk
252	0	No	68	Male	No	No	No	No	No	No	No	No	No	Yes	No	No	No	1	Slightly suspicious	130	70	90	76	Normal	No	No	No		239	1		None	365	None	365	No test	No test	No test	No test	No test	No test	No test	No test	Low risk
253	0	No	47	Female	No	No	No	No	No	No	No	No	No	No	No	No	No	0	Slightly suspicious	140	75	96.67	62	Normal	No	No	yes		133	1		None	365	None	365	No test	No test	No test	No test	No test	No test	No test	No test	Low risk
254	0	Yes	72	Male	Yes	No	No	No	No	No	No	No	No	No	Yes	No	No	1	Slightly suspicious	150	77	101.33	78	Normal	No	No	yes		79	6		None	365	Revascularization	218	Test performed	Negative test	No test	No test	No test	Test performed	Test performed	Negative test	Low risk
255	0	Yes	65	Female	No	Yes	Yes	No	No	No	No	Yes	Yes	Yes	Yes	Yes	Yes	5	Slightly suspicious	145	85	105	96	Normal	Yes	No	yes	70	113	1		None	365	None	365	No test	No test	No test	No test	No test	No test	No test	No test	Low risk
256	0	No	50	Male	No	No	No	No	No	Yes	No	No	Yes	Yes	No	Yes	Yes	4	Slightly suspicious	110	63	78.67	85	Normal	No	No	yes		129	1	6	None	365	None	365	No test	Nonconclusive test	No test	No test	No test	Test performed	Test performed	Nonconclusive test	Low risk
258	0	No	54	Male	No	No	No	No	No	No	Yes	No	No	Yes	No	Yes	No	2	Moderately suspicious	106	64	78	65	Normal	No	No	yes		123	1		None	365	None	365	No test	Nonconclusive test	No test	No test	No test	Test performed	Test performed	Nonconclusive test	Low risk
260	0	No	58	Female	No	No	No	No	No	No	No	No	No	No	No	No	No	0	Slightly suspicious	141	76	97.67	57	1st AV block	No	No	yes	74	64	1		None	365	None	365	No test	No test	No test	No test	No test	No test	No test	No test	Low risk
261	0	No	64	Female	No	No	No	No	No	No	No	No	Yes	No	No	No	No	1	Moderately suspicious	154	83	106.67	78	Normal	Yes	yes	yes		126	1	0	None	365	None	365	Test performed	No test	No test	No test	Negative test	No test	Test performed	Negative test	Low risk
263	0	No	19	Male	No	No	No	No	No	No	No	No	No	Yes	No	No	No	1	Slightly suspicious	124	80	94.67	75	RBBB	Yes	yes	No		278	1	0	None	365	None	365	No test	No test	No test	No test	No test	No test	No test	No test	Low risk
264	0	Yes	60	Male	No	Yes	No	No	No	No	No	No	Yes	No	Yes	No	Yes	3	Slightly suspicious	130	70	90	82	Normal	Yes	yes	yes		124	6		None	365	None	365	No test	No test	No test	No test	No test	No test	No test	No test	Low risk
267	0	Yes	75	Male	No	Yes	Yes	No	No	No	No	No	No	No	No	No	No	0	Slightly suspicious	146	75	98.67	60	LBBB	No	No	No			1		None	365	None	365	Test performed	No test	Negative test	No test	No test	Test performed	Test performed	Negative test	Low risk
268	0	No	37	Female	No	No	No	No	No	No	No	No	Yes	Yes	No	No	No	2	Slightly suspicious	120	70	86.67	70	Normal	No	No	yes	71	63	1		None	365	None	365	No test	No test	No test	No test	No test	No test	No test	No test	Low risk
269	0	No	68	Male	No	No	No	No	No	No	No	No	No	Yes	Yes	No	Yes	3	Slightly suspicious	140	90	106.67	125	Normal	No	No	No	67	62	1	0	None	365	None	365	Test performed	No test	No test	No test	No test	No test	Test performed	No test	Low risk
273	0	No	52	Male	No	No	No	No	No	No	No	No	Yes	Yes	Yes	No	No	3	Slightly suspicious	140	70	93.33	63	Normal	No	No	No	61	50	1		None	365	None	365	Test performed	No test	No test	No test	No test	No test	Test performed	No test	Low risk
275	0	No	62	Male	No	No	No	No	No	No	No	No	No	Yes	No	No	No	1	Slightly suspicious	171	87	115	76	Normal	No	No	yes	84	64	7		None	365	None	365	No test	No test	No test	No test	No test	No test	No test	No test	Low risk
276	0	No	58	Male	No	No	No	No	No	No	No	No	No	No	No	No	No	0	Slightly suspicious	110	60	76.67	70	Normal	No	No	yes	76	80	1	0	None	365	None	365	No test	No test	No test	No test	No test	No test	No test	No test	Low risk
277	0	No	84	Female	No	No	No	No	No	No	No	No	No	No	No	Yes	Yes	2	Slightly suspicious	98	70	79.33	67	Normal	No	No	yes	102	20	13		None	365	None	365	No test	Negative test	No test	No test	No test	Test performed	Test performed	Negative test	Low risk
281	0	Yes	51	Male	No	Yes	Yes	No	No	No	No	No	No	No	Yes	No	No	1	Slightly suspicious	140	85	103.33	75	1st AV block	No	No	yes		302	1		None	365	None	365	No test	Negative test	Negative test	No test	No test	Test performed	Test performed	Negative test	Low risk
283	0	No	70	Female	No	No	No	No	No	No	No	No	Yes	No	Yes	No	No	2	Slightly suspicious	156	62	93.33	70	Normal	No	No	yes		65	1		None	365	None	365	Test performed	Negative test	No test	No test	No test	Test performed	Test performed	Negative test	Low risk
284	0	No	63	Male	No	No	No	No	No	No	No	No	Yes	No	Yes	No	Yes	3	Slightly suspicious				63	Normal	No	No	yes			7	1	None	365	None	365	Test performed	Negative test	No test	No test	No test	Test performed	Test performed	Negative test	Low risk
285	0	No	72	Female	No	No	No	No	No	No	No	No	Yes	No	Yes	Yes	Yes	4	Slightly suspicious	150	70	96.67	92	Normal	No	No	yes		76	6		None	365	None	365	Test performed	Negative test	No test	Positive test	No test	Test performed	Test performed	Positive test (at least 1)	Low risk
287	0	No	58	Female	No	No	No	No	No	No	No	No	Yes	No	No	No	No	1	Slightly suspicious	180	100	126.67	79	Normal	No	No	yes		77	1		None	365	None	365	No test	Negative test	No test	No test	No test	Test performed	Test performed	Negative test	Low risk
288	0	Yes	58	Male	No	No	Yes	No	No	No	No	No	No	No	Yes	No	No	1	Slightly suspicious	145	66	92.33	46	RBBB	No	yes	No		73	1		None	365	None	365	No test	No test	No test	No test	No test	No test	No test	No test	Low risk
290	0	No	51	Male	No	No	No	No	No	No	No	No	Yes	Yes	Yes	Yes	Yes	5	Moderately suspicious	128	84	98.67	95	Normal	No	No	yes	68	64	13	2	None	365	Revascularization	84	2	Nonconclusive test	No test	No test	No test	Test performed	Test performed	Nonconclusive test	Low risk
291	0	No	78	Female	No	No	No	Yes	No	No	No	No	No	Yes	Yes	No	No	2	Moderately suspicious	131	62	85	64	Normal	Yes	No	yes	104	78	1	3	None	365	None	365	No test	No test	No test	No test	Positive test	No test	No test	Positive test (at least 1)	High risk
293	0	Yes	59	Male	No	Yes	No	Yes	No	No	Yes	No	No	Yes	No	Yes	No	2	Moderately suspicious	110	78	88.67	73	Normal	No	No	yes		120	5		None	365	Revascularization	32	No test	Positive test	No test	No test	No test	Test performed	Test performed	Positive test (at least 1)	High risk
295	0	Yes	68	Male	Yes	No	Yes	No	No	No	No	No						0	Slightly suspicious	77	50	59	79	Normal	No	No	yes		47	5		None	365	None	365	No test	No test	No test	No test	No test	No test	No test	No test	Low risk
296	0	No	70	Female	No	No	No	No	No	No	No	No	Yes	No	No	No	No	1	Slightly suspicious	140	72	94.67	75	Aspecific	No	No	No		122	1		None	365	None	365	No test	No test	No test	No test	No test	No test	No test	No test	Low risk
299	0	No	71	Female	No	No	No	No	No	No	No	No	No	No	No	Yes	No	1	Slightly suspicious	139	68	91.67	59	Normal	No	No	yes		69	1		None	365	None	365	No test	No test	No test	No test	No test	No test	No test	No test	Low risk
305	0	Yes	65	Female	No	Yes	Yes	No	No	No	No	No	No	Yes	No	No	No	1	Slightly suspicious	100	70	80	85	Normal	No	No	yes	72	58	11		None	365	None	365	No test	No test	No test	No test	No test	No test	No test	No test	Low risk
307	0	No	49	Female	No	No	No	No	No	No	No	No	Yes	No	No	No	No	1	Slightly suspicious	145	95	111.67	105	Normal	No	No	yes	89	101	1		None	365	None	365	No test	No test	No test	No test	No test	No test	No test	No test	Low risk
309	0	No	53	Male	No	No	No	No	No	No	No	No	No	No	No	Yes	No	1	Slightly suspicious	115	80	91.67	60	1st AV block	No	No	yes	100	215	1		None	365	None	365	No test	Negative test	No test	Positive test	No test	Test performed	Test performed	Positive test (at least 1)	Low risk
310	0	Yes	77	Male	No	Yes	Yes	No	No	No	No	No	No	No	Yes	Yes	No	2	Slightly suspicious	130	65	86.67	80	Normal	Yes	yes	yes		43	11		None	365	None	365	Test performed	Negative test	No test	No test	No test	Test performed	Test performed	Negative test	Low risk
315	0	No	72	Female	No	No	No	No	No	No	No	No	No	No	Yes	No	No	1	Slightly suspicious	125	67	86.33	68	Normal	No	No	yes	62	52	1		None	365	None	365	No test	No test	No test	No test	No test	No test	No test	No test	Low risk
318	0	Yes	74	Male	Yes	Yes	Yes	No	No	No	No	No	No	Yes	Yes	Yes	Yes	4	Moderately suspicious	120	60	80	59	1st AV block	Yes	No	No	64	95	1		None	365	None	365	Test performed	No test	No test	No test	Positive test	No test	Test performed	Positive test (at least 1)	Low risk
319	0	No	69	Female	No	No	No	No	No	No	No	No	No	Yes	No	No	No	1	Slightly suspicious				79	Normal	No	No	yes	57	92	1		None	365	None	365	No test	No test	No test	No test	No test	No test	No test	No test	Low risk
323	0	No	87	Female	No	No	No	No	No	No	No	No	Yes	No	Yes	No	No	2	Slightly suspicious	180	90	120	86	Normal	Yes	No	yes	62	42	13		None	365	None	365	No test	No test	No test	No test	No test	No test	No test	No test	Low risk
325	0	No	30	Female	No	No	No	No	No	No	No	No	No	Yes	No	Yes	No	2	Slightly suspicious	140	70	93.33	80	Normal	No	No	yes	60		1	0	None	365	None	365	No test	No test	No test	No test	No test	No test	No test	No test	Low risk
326	0	Yes	72	Male	Yes	Yes	Yes	No	No	No	No	No	No	No	Yes	No	Yes	2	Moderately suspicious	145	70	95	64	1st AV block	No	No	yes		86	8		None	365	Admission for heart failure	168	2	No test	No test	No test	No test	No test	No test	No test	Low risk
327	0	No	35	Female	No	No	No	No	No	No	No	No	Yes	Yes	No	No	No	2	Slightly suspicious	122	80	94	72	Normal	No	No	yes	54	88	1		None	365	None	365	Test performed	No test	No test	No test	No test	No test	Test performed	No test	Low risk
331	0	No	52	Male	No	No	No	No	No	No	No	No	Yes	No	No	No	No	1	Slightly suspicious	120	70	86.67	56	Normal	No	No	No		38	1		None	365	None	365	No test	No test	No test	No test	No test	No test	No test	No test	Low risk
332	0	No	61	Male	No	No	No	No	No	No	No	No	No	Yes	No	Yes	No	2	Highly suspicious				65	Normal	Yes	yes	yes	86	63	7	1	None	365	Revascularization	4	No test	Test performed after event	No test	No test	Positive test	No test	No test	Positive test (at least 1)	High risk
335	0	No	45	Female	No	No	No	No	No	No	No	No	Yes	No	No	No	No	1	Slightly suspicious	110	70	83.33	59	Normal	No	No	yes		75	1		None	365	None	365	No test	Negative test	No test	No test	No test	Test performed	Test performed	Negative test	Low risk
338	0	No	53	Female	No	No	No	No	No	No	No	No	No	Yes	No	No	No	1	Moderately suspicious	105	64	77.67	66	Normal	No	No	yes	56	62	1		None	365	None	365	No test	No test	No test	No test	No test	No test	No test	No test	Low risk
342	1	No	61	Female	No	No	No	No	No	No	No	No	Yes	Yes	No	Yes	No	3	Slightly suspicious	100	60	73.33	81	Normal	No	No	yes	51	49	1		None	21	None	21	No test	No test	No test	No test	No test	No test	No test	No test	Low risk
343	0	No	72	Female	No	No	No	No	No	No	No	No	No	No	No	No	No	0	Slightly suspicious	135	80	98.33	82	Normal	No	No	yes		84	5		None	365	None	365	No test	No test	No test	No test	No test	No test	No test	No test	Low risk
345	0	No	86	Male	No	No	No	No	No	No	Yes	No	Yes	Yes	No	No	No	2	Moderately suspicious	130	60	83.33	65	Normal	No	No	yes			6	1	None	365	None	365	No test	No test	No test	No test	No test	No test	No test	No test	Low risk
346	0	Yes	65	Female	Yes	No	No	No	No	No	No	No	No	Yes	No	No	No	1	Slightly suspicious	177	71	106.33	75	Normal	Yes	yes	yes	75	99	4		None	365	None	365	No test	No test	No test	No test	No test	No test	No test	No test	Low risk
349	0	No	65	Female	No	No	No	No	No	No	No	Yes	Yes	Yes	Yes	No	Yes	4	Moderately suspicious	140	70	93.33	66	Normal	No	No	yes	65	89	7		None	365	None	365	No test	Nonconclusive test	No test	No test	No test	Test performed	Test performed	Nonconclusive test	Low risk
350	0	Yes	83	Female	Yes	Yes	No	No	No	No	No	No	No	No	No	No	No	0	Slightly suspicious	160	78	105.33	70	Normal	No	No	yes	67	83	1		None	365	None	365	No test	No test	No test	No test	No test	No test	No test	No test	Low risk
351	0	No	54	Female	No	No	No	No	No	No	No	No	No	Yes	Yes	Yes	No	3	Slightly suspicious	204	105	138	80	Normal	No	No	yes	72	149	1		None	365	None	365	No test	No test	No test	No test	No test	No test	No test	No test	Low risk
352	0	No	56	Female	No	No	No	No	No	No	No	No	No	No	Yes	Yes	No	2	Slightly suspicious	150	80	103.33	60	Normal	No	No	yes			1		None	365	None	365	No test	No test	No test	No test	No test	No test	No test	No test	Low risk
353	0	No	62	Male	No	No	No	No	No	No	No	No	Yes	No	Yes	No	No	2	Moderately suspicious	141	78	99	81	Normal	No	No	yes	60	65	1		None	365	None	365	No test	No test	No test	No test	No test	No test	No test	No test	Low risk
358	0	No	64	Male	No	No	No	No	No	No	No	No	Yes	No	Yes	Yes	No	3	Slightly suspicious	165	100	121.67	81	Normal	No	No	yes	73	79	12		None	365	Revascularization	2	2	Nonconclusive test	No test	No test	No test	Test performed	Test performed	Nonconclusive test	Low risk
359	0	Yes	67	Male	Yes	Yes	Yes	No	No	Yes	No	No	Yes	Yes	Yes	Yes	Yes	5	Slightly suspicious	160	80	106.67	62	1st AV block	No	No	yes	62	68	1	0	None	365	Revascularization	3	2	Test performed after event	No test	No test	Positive test	No test	No test	Positive test (at least 1)	Low risk
360	0	No	55	Male	No	No	No	No	No	No	No	No	No	Yes	No	No	No	1	Slightly suspicious	140	70	93.33	64	Normal	No	No	yes	85	90	1		None	365	None	365	No test	Negative test	No test	No test	No test	Test performed	Test performed	Negative test	Low risk
365	0	Yes	75	Female	Yes	Yes	Yes	No	No	No	Yes	No	No	Yes	Yes	Yes	No	3	Moderately suspicious	136	70	92	63	Normal	No	No	No	86	111	1	3	None	365	None	365	No test	No test	No test	No test	Negative test	No test	No test	Negative test	Low risk
367	0	Yes	81	Male	Yes	No	Yes	No	No	No	No	No	No	Yes	Yes	Yes	Yes	4	Slightly suspicious	128	50	76	51	Normal	No	No	yes	75	59	11		None	365	None	365	No test	No test	No test	No test	No test	No test	No test	No test	Low risk
368	0	Yes	57	Male	No	Yes	Yes	No	No	No	No	No	Yes	Yes	No	Yes	No	3	Highly suspicious	150	95	113.33	51	LBBB	No	No	No		129	1		None	365	None	365	No test	Nonconclusive test	No test	No test	No test	Test performed	Test performed	Nonconclusive test	High risk
369	0	Yes	67	Male	Yes	Yes	Yes	No	No	No	No	No	Yes	Yes	No	Yes	Yes	4	Slightly suspicious	152	83	106	50	Normal	No	No	No		69	8		None	365	None	365	No test	Negative test	No test	No test	No test	Test performed	Test performed	Negative test	Low risk
371	0	No	45	Female	No	No	No	No	No	No	No	No	No	Yes	No	No	No	1	Slightly suspicious	120	75	90	65	Normal	No	No	yes	52	45	1		None	365	None	365	Test performed	No test	No test	No test	No test	No test	Test performed	No test	Low risk
372	0	Yes	70	Male	No	Yes	Yes	No	No	No	No	No	No	No	No	No	No	0	Moderately suspicious	144	95	111.33	64	Normal	No	No	yes	96	89	1		None	365	None	365	No test	No test	No test	No test	No test	No test	No test	No test	Low risk
376	0	No	77	Female	No	No	No	No	No	No	Yes	No	No	No	Yes	Yes	Yes	3	Slightly suspicious	110	54	72.67	77	Normal	Yes	yes	No		44	4		None	365	None	365	Test performed	Negative test	No test	No test	No test	Test performed	Test performed	Negative test	Low risk
379	0	Yes	79	Male	Yes	Yes	No	No	No	No	No	No	No	Yes	No	No	No	1	Moderately suspicious	160	80	106.67	60	Normal	No	No	No	110	57	10		None	365	None	365	No test	No test	No test	No test	No test	No test	No test	No test	Low risk
380	0	Yes	61	Male	Yes	Yes	Yes	No	No	No	No	No	No	Yes	No	No	No	1	Highly suspicious	150	100	116.67	90	Normal	Yes	No	yes		76	7	2	None	365	Revascularization	11	2	Test performed after event	No test	No test	Positive test	No test	No test	Positive test (at least 1)	High risk
381	0	Yes	78	Female	No	No	Yes	No	Yes	No	Yes	No	Yes	No	Yes	Yes	No	3	Moderately suspicious	133	74	93.67	80	RBBB	No	No	No		72	4		None	365	None	365	No test	No test	No test	No test	No test	No test	No test	No test	Low risk
382	0	Yes	76	Female	No	Yes	Yes	No	No	No	No	Yes	No	Yes	Yes	No	Yes	3	Slightly suspicious	150	85	106.67	60	Normal	No	No	yes	83	64	9		None	365	None	365	No test	No test	No test	No test	No test	No test	No test	No test	Low risk
384	0	No	62	Female	No	No	No	No	No	No	No	No	Yes	Yes	Yes	Yes	No	4	Slightly suspicious	140	94	109.33	79	Normal	No	No	yes		62	1		None	365	None	365	No test	No test	No test	No test	No test	No test	No test	No test	Low risk
385	0	No	83	Male	No	No	No	No	No	No	No	No	No	No	Yes	No	No	1	Slightly suspicious	120	80	93.33	70	RBBB	No	No	No	97	73	1	0	None	365	None	365	Test performed	Negative test	Negative test	No test	No test	Test performed	Test performed	Negative test	Low risk
388	0	Yes	79	Male	Yes	Yes	No	No	No	Yes	No	No	No	No	Yes	Yes	No	2	Slightly suspicious	150	90	110	63	Normal	Yes	yes	No	78	78	9	0	None	365	None	365	No test	No test	No test	No test	No test	No test	No test	No test	Low risk
389	0	No	75	Female	No	No	No	No	No	No	No	No	No	No	No	No	No	0	Moderately suspicious	150	70	96.67	30	Normal	No	No	yes		132	1	0	None	365	None	365	No test	No test	No test	No test	No test	No test	No test	No test	Low risk
391	0	No	48	Male	No	No	No	No	No	No	No	No	Yes	Yes	Yes	No	No	3	Moderately suspicious	125	75	91.67	70	Normal	No	No	yes	65	84	1		None	365	None	365	Test performed	Negative test	No test	No test	No test	Test performed	Test performed	Negative test	Low risk
397	0	No	32	Male	No	No	No	No	No	No	No	No	No	No	No	No	No	0	Slightly suspicious	120	80	93.33	46	Aspecific	No	No	No	77	254	1		None	365	None	365	Test performed	Nonconclusive test	No test	No test	No test	Test performed	Test performed	Nonconclusive test	Low risk
400	0	No	46	Male	No	No	No	No	No	No	No	No	No	Yes	No	No	No	1	Moderately suspicious	160	90	113.33	90	Normal	No	No	yes		109	1		None	365	None	365	No test	No test	No test	No test	No test	No test	No test	No test	Low risk
401	0	No	61	Male	No	No	No	No	No	No	No	No	Yes	No	Yes	No	No	2	Moderately suspicious	162	68	99.33	60	Normal	No	No	yes		136	1		None	365	None	365	No test	Negative test	No test	No test	No test	Test performed	Test performed	Negative test	Low risk
402	0	Yes	81	Female	No	Yes	No	No	No	No	No	No	Yes	No	No	No	No	1	Moderately suspicious	125	65	85	65	Normal	No	No	yes	64	42	1		None	365	None	365	No test	No test	No test	No test	No test	No test	No test	No test	Low risk
403	0	No	70	Male	No	No	No	No	No	No	No	No	No	No	Yes	No	No	1	Moderately suspicious	125	70	88.33	100	Normal	No	No	yes	103	73	5	2	None	365	None	365	Test performed	Negative test	No test	No test	No test	Test performed	Test performed	Negative test	Low risk
405	0	No	49	Female	No	No	No	No	No	No	No	No	No	Yes	No	Yes	Yes	3	Slightly suspicious	112	64	80	63	Normal	No	No	yes		223	1		None	365	None	365	No test	No test	No test	No test	No test	No test	No test	No test	Low risk
407	0	No	53	Female	No	No	No	No	No	No	No	Yes	No	Yes	Yes	No	Yes	3	Moderately suspicious	120	70	86.67	61	Normal	No	yes	yes	52	121	4	1	None	365	None	365	No test	No test	No test	No test	Negative test	No test	No test	Negative test	Low risk
409	0	No	78	Female	No	No	No	No	No	No	No	No	No	No	No	No	No	0	Moderately suspicious	127	68	87.67	122	Normal	Yes	No	yes	86	47	8		None	365	None	365	Test performed	No test	Negative test	No test	No test	Test performed	Test performed	Negative test	Low risk
411	0	No	72	Female	No	No	No	No	No	No	No	No	No	Yes	Yes	Yes	No	3	Moderately suspicious	170	65	100	63	Normal	No	No	yes	76		1		None	365	None	365	No test	Negative test	No test	No test	No test	Test performed	Test performed	Negative test	Low risk
412	0	Yes	51	Male	Yes	Yes	No	No	No	No	No	No	Yes	Yes	Yes	Yes	No	4	Moderately suspicious	145	100	115	88	Normal	No	yes	yes		257	6		None	365	None	365	No test	No test	No test	No test	No test	No test	No test	No test	Low risk
413	0	No	49	Male	No	No	No	No	No	No	No	No	No	Yes	No	No	No	1	Slightly suspicious	112	75	87.33	94	Normal	No	No	yes	103	76	5		None	365	None	365	No test	No test	No test	No test	No test	No test	No test	No test	Low risk
417	0	No	88	Female	No	No	No	No	No	No	No	No	No	No	Yes	No	No	1	Slightly suspicious	140	80	100	54	Normal	No	No	yes	63	58	9		Cardiac death	6	Cardiac death	6	No test	No test	No test	No test	No test	No test	No test	No test	Low risk
418	0	Yes	81	Female	No	Yes	No	No	No	No	No	Yes	No	Yes	Yes	Yes	No	3	Slightly suspicious	127	55	79	67	Normal	No	No	yes		78	6		None	365	None	365	No test	No test	No test	No test	No test	No test	No test	No test	Low risk
422	0	Yes	58	Male	Yes	Yes	Yes	No	No	No	No	No	Yes	No	No	No	No	1	Moderately suspicious	115	75	88.33	69	Normal	No	No	yes		177	1		None	365	None	365	No test	No test	No test	No test	No test	No test	No test	No test	Low risk
426	0	No	50	Male	No	No	No	No	No	No	No	No	No	No	No	No	No	0	Slightly suspicious	130	70	90	57	Normal	No	No	yes	84	105	1		None	365	None	365	No test	No test	No test	No test	No test	No test	No test	No test	Low risk
429	0	No	56	Male	No	No	No	No	No	No	No	No	No	Yes	No	No	No	1	Slightly suspicious	130	89	102.67	80	Normal	No	No	yes	71	152	1		None	365	None	365	No test	No test	No test	No test	No test	No test	No test	No test	Low risk
431	0	No	63	Female	No	No	No	No	No	No	No	No	Yes	No	Yes	No	No	2	Moderately suspicious	140	70	93.33	66	Normal	No	No	yes	70	63	1	0	None	365	None	365	No test	Negative test	No test	Negative test	No test	Test performed	Test performed	Negative test	Low risk
433	0	Yes	62	Male	Yes	Yes	Yes	No	No	No	No	Yes	No	Yes	No	No	No	1	Moderately suspicious	125	80	95	71	1st AV block	Yes	yes	No		61	1	0	None	365	None	365	Test performed	Negative test	No test	No test	No test	Test performed	Test performed	Negative test	Low risk
434	0	No	67	Female	No	No	No	No	No	No	No	No	No	Yes	No	Yes	No	2	Slightly suspicious	166	87	113.33	92	Aspecific	No	No	No	67	23	1		None	365	None	365	Test performed	Nonconclusive test	No test	No test	No test	Test performed	Test performed	Nonconclusive test	Low risk
436	0	No	46	Male	No	No	No	No	No	No	No	No	Yes	Yes	No	No	No	2	Moderately suspicious	124	70	88	71	Normal	Yes	No	yes	69	144	1	0	None	365	None	365	No test	No test	No test	No test	No test	No test	No test	No test	Low risk
437	0	No	65	Female	No	No	No	No	No	No	No	No	Yes	No	Yes	Yes	No	3	Slightly suspicious	120	70	86.67	76	Normal	No	No	yes	67	49	1	3	None	365	None	365	No test	No test	No test	No test	No test	No test	No test	No test	Low risk
438	0	No	50	Female	No	No	No	No	No	No	Yes	No	Yes	Yes	No	No	No	2	Moderately suspicious	125	70	88.33	58	Normal	No	No	yes		63	1		None	365	None	365	No test	No test	No test	No test	No test	No test	No test	No test	Low risk
439	0	No	33	Male	No	No	No	No	No	No	No	No	Yes	Yes	No	No	No	2	Slightly suspicious	120	70	86.67	75	Normal	No	No	yes	73	64	1		None	365	None	365	Test performed	Negative test	No test	Negative test	No test	Test performed	Test performed	Negative test	Low risk
441	0	No	61	Male	No	No	No	No	No	No	No	No	No	No	Yes	Yes	No	2	Slightly suspicious	132	88	102.67	97	Normal	Yes	No	yes	87	66	1		None	365	None	365	No test	No test	Negative test	No test	No test	Test performed	Test performed	Negative test	Low risk
444	0	No	70	Male	No	No	No	No	No	No	No	No	Yes	Yes	Yes	Yes	Yes	5	Slightly suspicious	164	74	104	70	Normal	No	No	yes	141	120	1		None	365	None	365	No test	No test	No test	No test	No test	No test	No test	No test	Low risk
445	0	No	47	Male	No	No	No	No	No	No	No	No	Yes	Yes	No	No	No	2	Slightly suspicious	125	75	91.67	77	Aspecific	Yes	No	No		120	1		None	365	None	365	No test	No test	No test	No test	No test	No test	No test	No test	Low risk
447	0	No	60	Male	No	No	No	No	No	No	No	No						0	Slightly suspicious				70	Normal	No	yes	yes	73		5		None	365	None	365	No test	Negative test	No test	No test	No test	Test performed	Test performed	Negative test	Low risk
449	0	No	51	Male	No	No	No	No	No	No	No	No	No	No	Yes	No	No	1	Slightly suspicious	140	85	103.33	69	Normal	No	No	yes	162	555	11		None	365	None	365	Test performed	No test	No test	No test	No test	No test	Test performed	No test	Low risk
450	0	No	50	Male	No	No	No	No	No	No	No	No						0	Moderately suspicious	140	95	110	108	Normal	No	No	yes	70	64	4		None	365	None	365	No test	No test	No test	No test	No test	No test	No test	No test	Low risk
455	0	No	61	Male	No	No	No	No	No	No	No	No	Yes	Yes	No	No	No	2	Highly suspicious	97	82	87	61	Normal	No	No	yes	81	81	4		None	365	None	365	No test	No test	No test	No test	No test	No test	No test	No test	High risk
458	0	No	65	Female	No	No	No	No	No	No	Yes	No	No	No	Yes	No	No	1	Slightly suspicious	143	77	99	98	LBBB	Yes	yes	No	65	75	1		None	365	None	365	Test performed	No test	No test	No test	No test	No test	Test performed	No test	Low risk
465	0	No	64	Male	No	No	No	No	No	No	No	No	Yes	No	No	Yes	No	2	Moderately suspicious				84	Aspecific	No	No	No	73	56	1		None	365	None	365	Test performed	Nonconclusive test	No test	Negative test	No test	Test performed	Test performed	Negative test	Low risk
466	0	No	33	Female	No	No	No	No	No	No	No	No	No	No	No	No	No	0	Slightly suspicious	115	55	75	97	Normal	No	No	yes	54	34	1		None	365	None	365	Test performed	No test	No test	No test	No test	No test	Test performed	No test	Low risk
467	0	Yes	57	Male	Yes	Yes	No	No	No	No	No	No	No	Yes	No	No	No	1	Slightly suspicious	90	50	63.33	66	Normal	No	No	yes	90	59	1		None	365	None	365	No test	No test	No test	No test	No test	No test	No test	No test	Low risk
470	0	Yes	54	Male	Yes	Yes	No	No	No	No	Yes	No	No	Yes	No	No	No	1	Moderately suspicious	150	80	103.33	67	Normal	No	No	yes		28	8		None	365	None	365	No test	No test	No test	No test	No test	No test	No test	No test	Low risk
472	0	No	41	Male	No	No	No	No	No	No	No	No	No	No	No	No	No	0	Slightly suspicious	140	86	104	100	Normal	No	yes	yes		824	1		None	365	None	365	No test	No test	No test	No test	No test	No test	No test	No test	Low risk
474	0	Yes	64	Male	Yes	Yes	No	No	No	No	No	No						0	Slightly suspicious	140	80	100	80	RBBB	No	No	No	91	85	1		None	365	None	365	No test	No test	No test	No test	No test	No test	No test	No test	Low risk
479	0	Yes	54	Female	No	Yes	No	No	No	No	No	No	No	No	Yes	No	No	1	Slightly suspicious	156	92	113.33	97	RBBB	No	yes	No		109	1		None	365	None	365	No test	No test	No test	No test	No test	No test	No test	No test	Low risk
480	0	Yes	52	Female	Yes	Yes	No	No	No	No	No	Yes	No	Yes	Yes	No	No	2	Slightly suspicious	118	70	86	88	Normal	No	No	yes		50	8		None	365	None	365	Test performed	No test	No test	No test	No test	No test	Test performed	No test	Low risk
484	0	No	65	Female	No	No	No	No	No	No	No	No	Yes	No	No	No	No	1	Slightly suspicious	130	65	86.67	70	Normal	No	No	yes		123	1		None	365	None	365	No test	No test	No test	Negative test	No test	Test performed	Test performed	Negative test	Low risk
486	0	No	57	Female	No	No	No	No	No	No	No	No	No	No	No	No	No	0	Slightly suspicious	140	70	93.33	66	Normal	No	No	yes	64	105	1		None	365	None	365	Test performed	Negative test	No test	Negative test	No test	Test performed	Test performed	Negative test	Low risk
488	0	Yes	50	Male	Yes	Yes	Yes	No	No	No	No	No	No	No	No	No	No	0	Moderately suspicious	130	72	91.33	56	Normal	No	No	yes		161	4		None	365	None	365	No test	Negative test	No test	No test	No test	Test performed	Test performed	Negative test	Low risk
491	0	Yes	79	Male	Yes	Yes	No	No	No	No	No	No	No	No	Yes	No	Yes	2	Slightly suspicious	143	77	99	73	RBBB	Yes	No	No	85	305	13		None	365	None	365	No test	No test	No test	No test	No test	No test	No test	No test	Low risk
493	0	No	63	Female	No	No	No	No	No	No	No	No	Yes	Yes	Yes	No	No	3	Moderately suspicious	160	84	109.33	71	Normal	No	No	yes	79	40	1		None	365	None	365	Test performed	No test	No test	No test	No test	No test	Test performed	No test	Low risk
498	0	Yes	70	Male	No	No	Yes	No	Yes	No	Yes	Yes	Yes	No	No	No	No	1	Moderately suspicious	185	75	111.67	51	Normal	No	No	yes	70	73	1		None	365	None	365	No test	No test	No test	No test	Negative test	No test	No test	Negative test	Low risk
500	0	Yes	66	Male	No	Yes	Yes	Yes	No	No	No	No	Yes	Yes	Yes	Yes	Yes	5	Moderately suspicious	165	100	121.67	53	RBBB	Yes	yes	No		95	11	1	None	365	Revascularization	49	No test	Positive test	No test	No test	No test	Test performed	Test performed	Positive test (at least 1)	High risk
506	0	Yes	65	Male	Yes	Yes	No	No	No	No	No	No	Yes	Yes	No	No	No	2	Slightly suspicious	125	65	85	83	Normal	No	No	yes		95	9		None	365	None	365	No test	Negative test	Negative test	No test	No test	Test performed	Test performed	Negative test	Low risk
510	0	No	59	Female	No	No	No	No	No	No	No	No	No	No	No	No	No	0	Slightly suspicious	170	100	123.33	106	Normal	Yes	No	yes	64	132	6		None	365	None	365	No test	No test	No test	No test	No test	No test	No test	No test	Low risk
512	0	Yes	66	Male	No	Yes	No	No	No	No	No	No	No	No	Yes	Yes	No	2	Moderately suspicious	149	78	101.67	61	1st AV block	No	No	yes		101	8		None	365	None	365	No test	Nonconclusive test	Negative test	No test	No test	Test performed	Test performed	Negative test	Low risk
518	0	No	53	Female	No	No	No	No	No	No	No	No	No	Yes	Yes	Yes	Yes	4	Moderately suspicious	150	66	94	71	Normal	No	No	yes		97	5	1	None	365	None	365	No test	Negative test	No test	No test	No test	Test performed	Test performed	Negative test	Low risk
520	0	No	51	Male	No	No	No	No	No	No	No	No	Yes	No	No	No	No	1	Slightly suspicious	115	75	88.33	50	Normal	No	No	yes		151	10		None	365	None	365	No test	No test	No test	No test	No test	No test	No test	No test	Low risk
522	0	No	53	Female	No	No	No	No	No	No	No	No	Yes	No	No	Yes	No	2	Slightly suspicious	140	80	100	97	Normal	No	No	No	42	271	8	11	None	365	None	365	No test	No test	No test	No test	Negative test	No test	No test	Negative test	Low risk
523	0	Yes	66	Male	No	No	Yes	No	No	No	No	No	No	No	Yes	Yes	No	2	Slightly suspicious	155	85	108.33	71	Normal	No	No	yes		106	7		None	365	None	365	No test	Nonconclusive test	No test	No test	No test	Test performed	Test performed	Nonconclusive test	Low risk
529	0	Yes	62	Female	Yes	Yes	No	No	No	No	No	No	Yes	No	Yes	Yes	Yes	4	Highly suspicious	117	43	67.67	63	Normal	No	yes	yes		104	10		MI	178	Revascularization	17	No test	Nonconclusive test	No test	No test	No test	Test performed	Test performed	Nonconclusive test	High risk
531	0	No	43	Male	No	No	No	No	No	No	No	No	No	Yes	No	No	No	1	Moderately suspicious	154	90	111.33	70	Normal	No	No	yes			5	0	None	365	None	365	Test performed	Nonconclusive test	No test	Negative test	No test	Test performed	Test performed	Negative test	Low risk
533	0	No	57	Male	No	No	No	No	No	No	No	No	No	No	No	No	Yes	1	Slightly suspicious	146	70	95.33	82	Normal	No	No	yes		77	1		None	365	None	365	No test	No test	No test	No test	No test	No test	No test	No test	Low risk
535	0	Yes	64	Male	No	Yes	No	No	No	No	No	No	No	No	Yes	No	No	1	Slightly suspicious	140	75	96.67	68	Aspecific	No	No	No		219	10		None	365	None	365	No test	Nonconclusive test	No test	No test	No test	Test performed	Test performed	Nonconclusive test	Low risk
537	0	No	60	Female	No	No	No	No	No	No	No	No	Yes	No	Yes	No	No	2	Slightly suspicious	135	75	95	53	Normal	No	No	yes	76	78	8		None	365	None	365	No test	No test	No test	Negative test	No test	Test performed	Test performed	Negative test	Low risk
538	0	No	48	Male	No	No	No	No	No	No	No	No	Yes	No	No	No	No	1	Slightly suspicious	145	80	101.67	70	Normal	No	No	yes	80	50	7		None	365	None	365	No test	Negative test	No test	No test	No test	Test performed	Test performed	Negative test	Low risk
540	0	No	46	Female	No	No	No	No	No	No	No	No	No	No	No	No	No	0	Slightly suspicious	112	70	84	60	Aspecific	Yes	yes	No	61	91	4		None	365	None	365	No test	No test	No test	Negative test	No test	Test performed	Test performed	Negative test	Low risk
541	0	No	67	Female	No	No	No	No	No	No	No	No	Yes	No	Yes	Yes	No	3	Slightly suspicious	160	80	106.67	65	RBBB	Yes	yes	No		103	8		None	365	None	365	No test	No test	No test	No test	No test	No test	No test	No test	Low risk
543	0	No	21	Male	No	No	No	No	No	No	No	No	Yes	No	No	No	No	1	Slightly suspicious	122	66	84.67	140	Normal	No	No	yes		130	5		None	365	None	365	No test	No test	No test	No test	No test	No test	No test	No test	Low risk
545	0	Yes	62	Female	No	Yes	No	No	No	No	No	No	No	Yes	Yes	Yes	No	3	Highly suspicious	120	80	93.33	96	Normal	No	No	No	58	71	8		None	365	Revascularization	27	No test	Negative test	No test	No test	No test	Test performed	Test performed	Negative test	High risk
547	0	Yes	59	Female	Yes	Yes	Yes	No	No	No	No	No	Yes	Yes	No	Yes	No	3	Slightly suspicious	120	60	80	77	Normal	No	No	yes		137	9		None	365	None	365	No test	Negative test	No test	No test	No test	Test performed	Test performed	Negative test	Low risk
549	0	Yes	81	Female	No	No	Yes	No	Yes	No	No	Yes						0	Highly suspicious	170	60	96.67	64	Normal	No	No	yes	98	75	11		None	365	None	365	Test performed	No test	No test	No test	Negative test	No test	Test performed	Negative test	High risk
550	0	Yes	56	Male	Yes	Yes	Yes	No	No	No	No	No	No	Yes	Yes	No	No	2	Moderately suspicious	187	105	132.33	58	Aspecific	No	No	No			11		None	365	None	365	Test performed	No test	No test	No test	No test	No test	Test performed	No test	Low risk
552	0	Yes	62	Male	No	Yes	Yes	No	No	No	No	No	Yes	No	No	Yes	No	2	Moderately suspicious	108	53	71.33	79	Normal	No	No	yes	95	99	7	0	None	365	None	365	No test	No test	No test	No test	No test	No test	No test	No test	Low risk
553	0	No	66	Female	No	No	No	No	No	No	No	No	No	No	No	No	No	0	Slightly suspicious	140	80	100	70	Normal	Yes	No	yes	60		5		None	365	None	365	Test performed	No test	No test	No test	No test	No test	Test performed	No test	Low risk
558	0	No	72	Female	No	No	No	No	No	No	No	No	No	No	Yes	No	No	1	Slightly suspicious	145	85	105	120	Normal	Yes	No	yes	43	44	6		None	365	None	365	No test	No test	No test	No test	No test	No test	No test	No test	Low risk
559	0	No	56	Male	No	No	No	No	No	No	No	No	Yes	Yes	Yes	No	No	3	Moderately suspicious	199	110	139.67	63	Normal	No	No	yes	119	98	6		None	365	None	365	No test	No test	No test	No test	No test	No test	No test	No test	Low risk
562	1	No	84	Female	No	No	No	No	No	Yes	Yes	No	No	No	Yes	No	No	1	Slightly suspicious	199	97	131	60	LBBB	No	No	No		88	11		None	4	None	4	No test	No test	No test	No test	No test	No test	No test	No test	Low risk
564	0	No	64	Female	No	No	No	No	No	No	No	No	Yes	No	Yes	No	No	2	Slightly suspicious	125	80	95	61	Normal	No	No	yes	63	66	6	0	None	365	None	365	No test	Nonconclusive test	No test	No test	No test	Test performed	Test performed	Nonconclusive test	Low risk
566	0	Yes	86	Female	No	No	Yes	No	No	No	No	No	No	No	Yes	No	Yes	2	Moderately suspicious	130	70	90	68	LBBB	No	No	No	101	46	13		None	365	None	365	No test	No test	No test	No test	No test	No test	No test	No test	Low risk
570	0	No	70	Female	No	No	No	No	No	No	Yes	No	No	Yes	Yes	No	No	2	Slightly suspicious	120	60	80	67	Normal	No	No	yes	70	103	11		None	365	None	365	No test	No test	No test	No test	No test	No test	No test	No test	Low risk
571	0	No	46	Male	No	No	No	No	No	No	No	No	No	Yes	No	Yes	No	2	Slightly suspicious	140	90	106.67	73	Normal	No	No	yes		175	6		None	365	None	365	No test	Negative test	No test	No test	No test	Test performed	Test performed	Negative test	Low risk
575	0	No	63	Female	No	No	No	No	No	No	No	No	Yes	Yes	No	Yes	No	3	Moderately suspicious	124	85	98	87	Normal	No	No	yes	70	49	5		None	365	None	365	No test	No test	No test	No test	No test	No test	No test	No test	Low risk
583	0	No	90	Male	No	No	No	No	No	No	No	No	No	Yes	Yes	No	No	2	Slightly suspicious	130	70	90	60	Normal	No	No	yes	47	117	11		None	365	None	365	No test	No test	No test	No test	No test	No test	No test	No test	Low risk
584	0	Yes	67	Male	Yes	Yes	Yes	No	No	No	No	No	Yes	Yes	Yes	Yes	Yes	5	Moderately suspicious	115	75	88	78	RBBB	No	No	No	88	120	12		None	365	None	365	No test	No test	No test	No test	No test	No test	No test	No test	Low risk
585	0	No	61	Male	No	No	No	No	No	Yes	No	No	Yes	Yes	Yes	Yes	Yes	5	Moderately suspicious	170	80	110	56	Normal	No	yes	yes	127	56	12	1	None	365	None	365	No test	No test	No test	No test	Negative test	No test	No test	Negative test	Low risk
586	0	No	54	Male	No	No	No	No	No	No	No	No	No	No	No	No	No	0	Slightly suspicious	140	60	86.67	63	Normal	Yes	No	yes	91	89	8		None	365	None	365	Test performed	No test	No test	No test	No test	No test	Test performed	No test	Low risk
587	0	No	70	Female	No	No	No	No	No	No	No	No	No	Yes	No	No	No	1	Slightly suspicious	130	80	96.67	63	Normal	No	No	yes		92	5		None	365	None	365	No test	No test	No test	No test	No test	No test	No test	No test	Low risk
589	0	No	50	Female	No	No	No	No	No	No	No	No	No	Yes	No	No	No	1	Moderately suspicious	110	60	76.67	73	Normal	No	No	yes	66	86	4		None	365	None	365	Test performed	No test	No test	No test	No test	No test	Test performed	No test	Low risk
594	0	No	52	Male	No	No	No	No	No	No	No	No	No	No	Yes	No	No	1	Slightly suspicious	168	96	120	68	Normal	Yes	No	yes		106	11		None	365	None	365	No test	No test	No test	No test	No test	No test	No test	No test	Low risk
595	0	No	70	Female	No	No	No	No	No	No	Yes	No	No	Yes	Yes	Yes	No	3	Slightly suspicious	156	68	97.33	86	Normal	No	No	yes		44	7	0	None	365	None	365	No test	No test	No test	No test	No test	No test	No test	No test	Low risk
604	0	No	55	Male	No	No	No	No	No	No	No	No	No	Yes	No	No	No	1	Slightly suspicious	165	85	111.67	68	RBBB	No	No	No		321	4		None	365	None	365	No test	No test	No test	No test	No test	No test	No test	No test	Low risk
606	0	No	38	Female	No	No	No	No	No	No	No	No	No	Yes	No	No	No	1	Moderately suspicious	145	87	106.33	77	Normal	No	No	yes		195	4		None	365	None	365	Test performed	No test	No test	No test	No test	No test	Test performed	No test	Low risk
609	0	No	57	Female	No	No	No	No	No	No	No	No	Yes	No	Yes	No	No	2	Moderately suspicious	140	90	106.67	58	Normal	No	No	yes		63	7		None	365	None	365	Test performed	Nonconclusive test	Negative test	No test	No test	Test performed	Test performed	Negative test	Low risk
610	0	No	40	Male	No	No	No	No	No	No	No	No	Yes	Yes	No	No	No	2	Moderately suspicious	135	80	98.33	67	Normal	No	No	yes		396	4		None	365	None	365	No test	No test	No test	No test	No test	No test	No test	No test	Low risk
612	0	No	69	Female	No	No	No	No	No	No	No	No	No	No	Yes	No	No	1	Moderately suspicious	150	70	96.67	69	Normal	No	No	yes		47	10		None	365	None	365	No test	No test	No test	No test	No test	No test	No test	No test	Low risk
616	0	Yes	59	Male	No	Yes	No	No	No	No	No	No	Yes	No	No	Yes	No	2	Highly suspicious	160	80	106.67	80	Normal	Yes	yes	yes	69	79	11		None	365	Revascularization	9	Test performed	Test performed after event	No test	No test	Positive test	No test	Test performed	Positive test (at least 1)	High risk
617	0	Yes	65	Female	Yes	Yes	No	No	No	No	No	No	No	No	Yes	No	No	1	Moderately suspicious	133	97	109	78	Normal	No	No	yes		39	6		None	365	None	365	No test	No test	No test	No test	No test	No test	No test	No test	Low risk
618	0	No	63	Female	No	No	No	No	No	No	No	No	Yes	Yes	No	No	No	2	Slightly suspicious	125	75	91.67	69	Normal	No	No	yes	54	70	6		None	365	None	365	No test	Negative test	No test	Negative test	No test	Test performed	Test performed	Negative test	Low risk
621	0	No	71	Male	No	No	No	No	No	No	No	No	No	Yes	Yes	Yes	Yes	4	Slightly suspicious	180	75	110	53	Normal	Yes	yes	yes	96	99	12		None	365	None	365	No test	No test	No test	No test	No test	No test	No test	No test	Low risk
622	0	Yes	78	Male	Yes	Yes	No	No	No	No	No	No	No	No	No	No	Yes	1	Moderately suspicious	130	55	80	62	1st AV block	Yes	No	No		142	13		None	365	None	365	No test	No test	No test	No test	Positive test	No test	No test	Positive test (at least 1)	Low risk
624	0	No	69	Female	No	No	No	No	No	No	No	No	Yes	No	Yes	No	No	2	Moderately suspicious	180	60	100	76	Normal	No	No	yes		179	7		None	365	None	365	Test performed	No test	No test	No test	No test	No test	Test performed	No test	Low risk
625	0	No	55	Female	No	No	No	No	No	No	No	No	Yes	No	Yes	Yes	No	3	Slightly suspicious	115	85	95	86	Normal	No	No	yes	75	116	4		None	365	None	365	No test	No test	No test	Negative test	No test	Test performed	Test performed	Negative test	Low risk
628	0	No	63	Male	No	No	No	No	No	No	No	No	No	No	No	No	No	0	Slightly suspicious	128	52	77.33	64	Normal	No	No	yes		50	7	1	None	365	None	365	Test performed	No test	No test	No test	No test	No test	Test performed	No test	Low risk
634	0	No	67	Female	No	No	No	No	No	No	No	No	Yes	No	Yes	No	No	2	Slightly suspicious	150	80	103.33	75	Normal	No	No	yes	75	72	6		None	365	None	365	No test	No test	No test	No test	Negative test	No test	No test	Negative test	Low risk
635	0	Yes	69	Male	No	No	Yes	No	No	No	No	No	No	No	No	No	No	0	Slightly suspicious	125	80	95	62	Normal	No	No	yes	64	117	9		None	365	None	365	No test	No test	No test	No test	No test	No test	No test	No test	Low risk
636	0	No	83	Male	No	No	No	No	No	No	No	No	No	No	No	No	No	0	Slightly suspicious	155	70	98.33	62	RBBB	No	No	No		83	11	1	None	365	None	365	No test	No test	No test	No test	No test	No test	No test	No test	Low risk
644	0	No	76	Female	No	No	No	No	No	No	No	No	No	No	Yes	No	No	1	Slightly suspicious	130	80	96.67	55	Normal	No	No	yes	65	108	5	1	None	365	None	365	No test	No test	No test	No test	No test	No test	No test	No test	Low risk
645	0	No	70	Female	No	No	No	No	No	No	No	No	No	No	Yes	Yes	Yes	3	Slightly suspicious	130	100	110	128	Normal	No	No	yes	57	50	5		None	365	None	365	No test	No test	No test	No test	No test	No test	No test	No test	Low risk
650	0	No	69	Female	No	No	No	No	No	No	No	Yes	Yes	No	Yes	No	No	2	Slightly suspicious	195	87	123	76	Normal	No	No	yes	95	136	9	0	None	365	None	365	Test performed	No test	No test	No test	Negative test	No test	Test performed	Negative test	Low risk
651	0	Yes	48	Male	Yes	Yes	Yes	No	No	No	No	No	Yes	No	No	No	No	1	Slightly suspicious	110	70	83.33	50	Normal	No	No	yes		175	9		None	365	None	365	No test	No test	No test	No test	No test	No test	No test	No test	Low risk
656	0	No	50	Female	No	No	No	No	No	Yes	No	No	Yes	No	Yes	Yes	No	3	Slightly suspicious	140	80	100	85	Normal	No	No	yes	63	34	6		None	365	None	365	No test	No test	No test	Negative test	No test	Test performed	Test performed	Negative test	Low risk
666	0	No	64	Male	No	No	No	No	No	Yes	No	No	No	Yes	Yes	No	No	2	Slightly suspicious	130	96	107.33	98	RBBB	No	yes	No		25	6		None	365	None	365	No test	No test	No test	No test	No test	No test	No test	No test	Low risk
668	0	No	49	Female	No	No	No	No	No	No	No	No	Yes	Yes	No	No	No	2	Moderately suspicious	110	70	83.33	85	Normal	No	No	yes		43	7		None	365	None	365	No test	Negative test	No test	Negative test	No test	Test performed	Test performed	Negative test	Low risk
669	0	No	44	Female	No	No	No	No	No	No	No	No	No	No	No	No	No	0	Moderately suspicious	150	70	96.67	85	LBBB	No	No	No	49	49	4		None	365	None	365	No test	No test	No test	Negative test	No test	Test performed	Test performed	Negative test	Low risk
670	0	No	60	Male	No	No	No	No	No	No	No	Yes	Yes	Yes	No	Yes	No	3	Slightly suspicious	203	88	126.33	85	Normal	No	No	yes		88	6		None	365	None	365	No test	Negative test	No test	No test	No test	Test performed	Test performed	Negative test	Low risk
671	0	No	54	Female	No	No	No	No	No	No	No	No	Yes	Yes	No	Yes	No	3	Slightly suspicious	145	65	91.67	75	Normal	No	No	yes	48	72	4	0	None	365	None	365	Test performed	Negative test	No test	No test	No test	Test performed	Test performed	Negative test	Low risk
672	0	Yes	73	Female	Yes	Yes	Yes	No	No	No	No	Yes	No	Yes	Yes	No	Yes	3	Moderately suspicious	150	50	83.33	70	Normal	No	No	No	71	61	14		None	365	None	365	No test	No test	No test	No test	No test	No test	No test	No test	Low risk
675	0	No	69	Female	No	No	No	No	No	Yes	No	No	Yes	Yes	Yes	Yes	No	4	Highly suspicious	142	56	84.67	79	Normal	No	No	No	84	93	9		None	365	None	365	No test	No test	No test	No test	Negative test	No test	No test	Negative test	High risk
680	0	No	61	Female	No	No	No	No	No	No	No	No	No	No	Yes	Yes	No	2	Moderately suspicious	122	55	77.33	68	LBBB	No	No	No	55	45	9		None	365	None	365	No test	No test	No test	No test	No test	No test	No test	No test	Low risk
686	0	No	65	Male	No	No	No	No	No	No	No	No	Yes	No	Yes	Yes	Yes	4	Moderately suspicious	150	110	123.33	80	Normal	No	No	yes		96	7		None	365	None	365	No test	No test	No test	No test	No test	No test	No test	No test	Low risk
688	0	No	72	Female	No	No	No	No	No	No	No	No	No	No	Yes	Yes	No	2	Moderately suspicious	160	80	106.67	65	Normal	No	No	yes	86	103	9		None	365	None	365	No test	No test	No test	No test	No test	No test	No test	No test	Low risk
691	0	No	57	Female	No	No	No	No	No	No	No	No						0	Moderately suspicious	125	75	91.67	86	LBBB	No	No	No		89	14		None	365	None	365	Test performed	Nonconclusive test	No test	No test	No test	Test performed	Test performed	Nonconclusive test	Low risk
694	0	Yes	67	Male	No	Yes	No	No	No	No	No	No	Yes	No	No	Yes	No	2	Slightly suspicious	155	70	98.33	61	Normal	No	No	yes		118	10		None	365	None	365	No test	No test	No test	No test	Negative test	No test	No test	Negative test	Low risk
695	0	Yes	62	Female	No	Yes	No	No	No	No	No	No	Yes	Yes	No	Yes	No	3	Highly suspicious	143	77	99	70	Normal	No	No	yes		47	8		None	365	None	365	Test performed	Negative test	No test	No test	No test	Test performed	Test performed	Negative test	High risk
697	0	Yes	59	Male	No	Yes	No	No	No	No	No	No	Yes	Yes	Yes	Yes	No	4	Slightly suspicious	160	85	110	66	Normal	No	No	yes		58	11	0	None	365	None	365	No test	No test	No test	No test	No test	No test	No test	No test	Low risk
698	0	No	62	Female	No	No	No	No	No	No	No	No	Yes	No	No	No	No	1	Moderately suspicious	130	80	96.67	78	Normal	No	No	yes		60	6		None	365	None	365	Test performed	Negative test	No test	No test	No test	Test performed	Test performed	Negative test	Low risk
699	0	No	74	Female	No	No	No	Yes	No	Yes	No	No	No	No	Yes	Yes	No	2	Highly suspicious	190	80	116.67	73	Aspecific	No	yes	No		91	10		None	365	Revascularization	58	No test	Positive test	No test	No test	No test	Test performed	Test performed	Positive test (at least 1)	High risk
703	0	Yes	46	Male	Yes	Yes	Yes	No	No	No	No	No	Yes	Yes	No	Yes	No	3	Slightly suspicious	160	103	122	68	Normal	No	No	No		94	5		None	365	None	365	No test	No test	No test	No test	No test	No test	No test	No test	Low risk
705	0	No	17	Male	No	No	No	No	No	No	No	No	No	No	No	No	No	0	Slightly suspicious	125	70	88.33	59	Normal	No	yes	yes	66	372	12	2	None	365	None	365	Test performed	Negative test	No test	No test	No test	Test performed	Test performed	Negative test	Low risk
707	0	No	58	Female	No	No	No	No	No	No	No	No	Yes	Yes	Yes	No	No	3	Slightly suspicious	190	90	123.33	74	Normal	Yes	No	yes	61	107	6		None	365	None	365	No test	No test	No test	Negative test	No test	Test performed	Test performed	Negative test	Low risk
710	0	No	51	Male	No	No	No	No	No	No	No	No	Yes	No	No	Yes	No	2	Moderately suspicious	130	100	110	83	Normal	No	No	yes	78	82	5		None	365	None	365	No test	No test	No test	No test	No test	No test	No test	No test	Low risk
713	0	Yes	54	Male	No	Yes	No	No	No	No	No	No	Yes	No	No	No	No	1	Moderately suspicious	116	68	84	64	Normal	No	No	yes	84	141	6		None	365	None	365	No test	Negative test	No test	No test	No test	Test performed	Test performed	Negative test	Low risk
716	0	No	44	Female	No	No	No	No	No	No	No	No	Yes	No	No	No	No	1	Moderately suspicious	160	100	120	107	Normal	No	No	No		188	5		None	365	None	365	Test performed	Negative test	No test	No test	No test	Test performed	Test performed	Negative test	Low risk
717	0	No	56	Female	No	No	No	No	No	No	No	No	No	Yes	No	No	No	1	Slightly suspicious	112	58	76	75	Normal	No	No	yes		150	4		None	365	None	365	No test	No test	No test	No test	No test	No test	No test	No test	Low risk
719	0	No	49	Female	No	No	No	No	No	No	No	No	Yes	Yes	Yes	No	No	3	Moderately suspicious	115	75	88.33	84	Normal	No	No	yes	60	56	7		None	365	None	365	No test	No test	No test	No test	No test	No test	No test	No test	Low risk
723	0	No	61	Male	No	No	No	No	No	No	No	No	Yes	Yes	No	No	No	2	Moderately suspicious	116	64	81.33	70	Normal	No	No	No	111	142	9		None	365	None	365	Test performed	No test	No test	No test	No test	No test	Test performed	No test	Low risk
724	0	No	51	Female	No	No	No	No	No	No	No	No	No	Yes	No	No	No	1	Moderately suspicious	130	88	102	51	Normal	Yes	No	yes	71	132	8		None	365	None	365	Test performed	No test	No test	No test	Negative test	No test	Test performed	Negative test	Low risk
725	0	No	59	Male	No	No	No	No	No	No	No	No	No	No	No	No	No	0	Moderately suspicious	170	100	123.33	85	Aspecific	No	No	No	77	99	10	1	None	365	None	365	Test performed	Nonconclusive test	No test	Negative test	No test	Test performed	Test performed	Negative test	Low risk
727	0	No	45	Female	No	No	No	No	No	No	No	No	Yes	Yes	No	No	No	2	Moderately suspicious	115	65	81.67	73	Normal	No	No	yes		57	1		None	365	None	365	No test	No test	No test	No test	No test	No test	No test	No test	Low risk
728	0	Yes	43	Male	Yes	No	No	No	No	No	No	No	No	Yes	Yes	Yes	Yes	4	Moderately suspicious	135	90	105	90	Normal	No	No	No		55	9		None	365	None	365	No test	Negative test	No test	No test	No test	Test performed	Test performed	Negative test	Low risk
732	0	No	61	Male	No	No	No	No	No	No	No	No	Yes	No	No	No	No	1	Moderately suspicious	170	100	123.33	116	LBBB	Yes	No	No	97	246	11	2	None	365	None	365	Test performed	No test	No test	No test	Negative test	No test	Test performed	Negative test	Low risk
734	0	No	72	Male	No	No	No	No	No	Yes	No	No	No	Yes	Yes	Yes	No	3	Moderately suspicious	130	60	83.33	62	Normal	No	No	yes		106	13		None	365	None	365	No test	No test	No test	No test	No test	No test	No test	No test	Low risk
736	0	No	57	Male	No	No	No	No	No	No	Yes	No	No	No	Yes	Yes	No	2	Moderately suspicious	140	100	113.33	82	Normal	No	No	yes		81	9		None	365	None	365	No test	No test	No test	No test	No test	No test	No test	No test	Low risk
737	0	No	65	Male	No	No	No	No	No	No	No	No	Yes	No	Yes	Yes	No	3	Highly suspicious	162	86	111.33	68	1st AV block	No	No	yes		87	7		None	365	None	365	No test	Negative test	No test	No test	No test	Test performed	Test performed	Negative test	High risk
738	0	No	46	Female	No	No	No	No	No	No	No	No	No	Yes	No	No	No	1	Highly suspicious	107	72	83.67	72	Normal	No	No	yes		28	5	1	None	365	None	365	No test	Negative test	No test	No test	No test	Test performed	Test performed	Negative test	High risk
741	0	Yes	56	Male	Yes	No	No	No	No	No	No	No	Yes	Yes	Yes	No	No	3	Slightly suspicious	160	112	128	68	Normal	No	No	yes	117	73	12		None	365	None	365	Test performed	Nonconclusive test	No test	No test	No test	Test performed	Test performed	Nonconclusive test	Low risk
742	0	No	74	Female	No	No	No	No	No	No	No	No	No	No	Yes	Yes	Yes	3	Slightly suspicious	108	50	69.33	47	Normal	No	yes	yes	102	145	8		None	365	None	365	Test performed	Positive test	No test	No test	No test	Test performed	Test performed	Positive test (at least 1)	Low risk
748	0	No	64	Female	No	No	No	No	No	No	No	No	No	No	No	Yes	No	1	Slightly suspicious	145	65	91.67	69	Normal	No	No	yes		127	5		None	365	None	365	No test	No test	No test	No test	No test	No test	No test	No test	Low risk
750	0	Yes	65	Male	Yes	Yes	Yes	No	No	No	No	No	Yes	No	No	No	No	1	Highly suspicious		80	100	84	Normal	No	No	yes	96	94	10	3	None	365	None	365	No test	No test	No test	No test	Positive test	No test	No test	Positive test (at least 1)	High risk
752	0	No	55	Female	No	No	No	No	No	No	No	No	No	No	No	No	No	0	Slightly suspicious	162	90	114	67	Normal	No	No	yes		90	4		None	365	None	365	No test	Negative test	No test	No test	No test	Test performed	Test performed	Negative test	Low risk
754	0	No	75	Male	No	No	No	No	No	No	No	No						0	Slightly suspicious	126	70	88.67	56	Normal	No	yes	yes	149	44	11		None	365	None	365	Test performed	No test	No test	No test	No test	No test	Test performed	No test	Low risk
757	0	No	48	Male	No	No	No	No	No	No	No	No	Yes	No	No	No	No	1	Slightly suspicious	143	81	101.67	71	Normal	No	No	yes		71	7		None	365	None	365	No test	Negative test	No test	Negative test	No test	Test performed	Test performed	Negative test	Low risk
758	0	No	44	Female	No	No	No	No	No	No	No	No	Yes	No	No	No	No	1	Moderately suspicious	160	90	113.33	75	Normal	No	No	yes		40	10	1	None	365	None	365	No test	No test	No test	Negative test	No test	Test performed	Test performed	Negative test	Low risk
761	0	No	59	Female	No	No	No	No	No	No	No	No	No	Yes	No	No	No	1	Moderately suspicious	135	75	95	69	Normal	No	No	yes		54	6	0	None	365	None	365	No test	No test	No test	No test	Negative test	No test	No test	Negative test	Low risk
762	0	No	70	Female	No	No	No	No	No	No	No	No	No	No	No	No	No	0	Slightly suspicious	173	97	122.33	78	Normal	No	No	yes	74	67	5		None	365	None	365	Test performed	Negative test	No test	No test	No test	Test performed	Test performed	Negative test	Low risk
769	0	No	66	Female	No	No	No	No	No	No	No	No	No	No	No	Yes	No	1	Slightly suspicious	200	75	116.67	67	Normal	No	No	yes		77	7		None	365	None	365	No test	No test	No test	No test	No test	No test	No test	No test	Low risk
775	0	Yes	67	Male	Yes	Yes	No	No	No	No	No	No	Yes	No	Yes	Yes	No	3	Slightly suspicious	145	74	97.67	65	Normal	No	yes	No		88	10	3	None	365	None	365	No test	No test	No test	No test	No test	No test	No test	No test	Low risk
777	0	Yes	69	Male	No	No	Yes	No	No	No	No	No	Yes	No	No	No	No	1	Moderately suspicious	133	75	94.33	57	Normal	No	No	No		77	9	1	None	365	None	365	No test	Negative test	No test	No test	No test	Test performed	Test performed	Negative test	Low risk
779	0	No	45	Male	No	No	No	No	No	No	No	No	No	Yes	No	No	No	1	Slightly suspicious	122	90	100.67	105	Normal	No	No	yes	61		4	0	None	365	None	365	Test performed	Negative test	No test	No test	No test	Test performed	Test performed	Negative test	Low risk
780	0	No	48	Female	No	No	No	No	No	No	No	No	No	Yes	No	No	No	1	Slightly suspicious	130	65	86.67	84	Normal	No	No	yes	52	70	5		None	365	None	365	No test	Nonconclusive test	No test	No test	No test	Test performed	Test performed	Nonconclusive test	Low risk
782	0	No	58	Female	No	No	No	No	No	No	No	No	No	Yes	No	No	No	1	Slightly suspicious	150	70	96.67	60	Normal	No	No	yes	64	171	6		None	365	None	365	No test	No test	No test	No test	No test	No test	No test	No test	Low risk
783	0	No	48	Male	No	No	No	No	No	No	No	No	No	Yes	Yes	No	No	2	Moderately suspicious	159	97	117.67	80	LBBB	No	No	No	107	113	8		None	365	None	365	Test performed	No test	No test	Negative test	No test	Test performed	Test performed	Negative test	Low risk
785	0	No	66	Female	No	No	No	No	No	No	No	No	No	Yes	Yes	Yes	Yes	4	Moderately suspicious	108	79	88.67	84	Normal	No	No	yes		64	11		None	365	None	365	No test	Negative test	No test	No test	No test	Test performed	Test performed	Negative test	Low risk
786	0	Yes	78	Male	Yes	Yes	Yes	No	No	No	No	No	No	No	Yes	Yes	No	2	Slightly suspicious	150	70	96.67	70	Normal	No	No	yes	91	73	11	1	None	365	None	365	Test performed	No test	No test	No test	No test	No test	Test performed	No test	Low risk
789	0	No	39	Male	No	No	No	No	No	No	No	No	Yes	Yes	No	No	No	2	Slightly suspicious	125	70	88.33	100	Normal	No	No	yes		70	11		None	365	None	365	No test	No test	No test	No test	No test	No test	No test	No test	Low risk
795	0	Yes	59	Male	No	Yes	Yes	No	No	No	No	No	Yes	Yes	Yes	Yes	No	4	Slightly suspicious	140	76	97.33	58	Normal	No	No	yes		200	7		None	365	None	365	No test	No test	No test	No test	No test	No test	No test	No test	Low risk
801	0	No	66	Female	No	No	No	No	No	No	No	No	No	No	Yes	Yes	No	2	Slightly suspicious	180	80	113.33	85	Normal	No	No	yes		110	8		None	365	None	365	No test	No test	No test	No test	No test	No test	No test	No test	Low risk
803	0	No	58	Female	No	No	No	No	No	No	No	No	No	No	No	No	No	0	Slightly suspicious	160	80	106.67	79	Normal	No	No	yes		68	4	0	None	365	None	365	No test	No test	No test	Negative test	No test	Test performed	Test performed	Negative test	Low risk
805	0	No	76	Female	No	No	No	No	No	No	No	No	No	No	No	No	No	0	Slightly suspicious	130	60	83.33	80	RBBB	No	No	No	55	57	7		None	365	None	365	No test	No test	No test	No test	No test	No test	No test	No test	Low risk
814	0	No	63	Female	No	No	No	No	No	No	Yes	No	Yes	No	Yes	Yes	No	3	Moderately suspicious	133	59	83.67	73	Normal	No	yes	yes		77	5	1	None	365	Revascularization	81	2	No test	No test	Negative test	No test	Test performed	Test performed	Negative test	Low risk
815	0	No	43	Female	No	No	No	No	No	No	No	No	No	No	Yes	No	No	1	Slightly suspicious	140	70	93.33	88	Normal	Yes	No	yes		76	4	0	None	365	None	365	No test	No test	No test	No test	Negative test	No test	No test	Negative test	Low risk
816	0	No	37	Female	No	No	No	No	No	No	No	No	Yes	No	No	No	No	1	Slightly suspicious	115	75	88.33	69	Normal	No	No	yes	59	81	4		None	365	None	365	Test performed	No test	No test	No test	No test	No test	Test performed	No test	Low risk
818	0	No	40	Male	No	No	No	No	No	No	No	No	No	No	No	No	No	0	Slightly suspicious	155	85	108.33	88	Normal	No	yes	yes		130	6		None	365	None	365	Test performed	Nonconclusive test	No test	No test	No test	Test performed	Test performed	Nonconclusive test	Low risk
819	0	No	36	Male	No	No	No	No	No	No	No	No	No	Yes	No	No	No	1	Slightly suspicious	120	65	83.33	65	LBBB	No	No	No	86	248	8		None	365	None	365	No test	No test	No test	No test	No test	No test	No test	No test	Low risk
825	0	Yes	54	Female	Yes	Yes	No	No	No	No	No	No	Yes	Yes	Yes	Yes	Yes	5	Slightly suspicious	96	36	56	72	Normal	No	No	yes	75	58	5		Cardiac death	294	Cardiac death	294	Test performed	No test	No test	No test	No test	No test	Test performed	No test	Low risk
829	0	No	62	Female	No	No	No	No	No	No	No	No	No	Yes	No	Yes	Yes	3	Highly suspicious	90	58	68.67	65	Normal	No	No	yes	55	94	8		None	365	None	365	Test performed	Nonconclusive test	No test	Negative test	No test	Test performed	Test performed	Negative test	High risk
834	0	Yes	53	Male	Yes	Yes	Yes	No	No	Yes	No	No	No	Yes	No	Yes	No	2	Highly suspicious	155	70	98.33	59	Aspecific	No	yes	No	73	44	8	0	None	365	None	365	No test	No test	No test	No test	Negative test	No test	No test	Negative test	High risk
835	0	No	37	Female	No	No	No	No	No	No	No	No	Yes	No	Yes	No	No	2	Slightly suspicious	115	75	88.33	96	Normal	No	No	yes		102	1		None	365	None	365	No test	No test	No test	Negative test	No test	Test performed	Test performed	Negative test	Low risk
837	0	No	42	Female	No	No	No	No	No	No	No	No	No	Yes	No	No	No	1	Slightly suspicious	110	85	93.33	69	Normal	No	No	yes		54	1		None	365	None	365	Test performed	Negative test	No test	No test	No test	Test performed	Test performed	Negative test	Low risk
838	0	Yes	57	Male	No	Yes	Yes	No	No	No	No	No	No	Yes	No	No	No	1	Slightly suspicious	125	85	98.33	76	Normal	No	No	yes	86	92	5		None	365	None	365	Test performed	Negative test	No test	No test	No test	Test performed	Test performed	Negative test	Low risk
839	0	No	56	Female	No	No	No	No	No	No	No	No	Yes	No	Yes	Yes	No	3	Slightly suspicious	236	115	155.33	70	Normal	No	No	yes	59	67	7	1	None	365	None	365	No test	No test	No test	Negative test	No test	Test performed	Test performed	Negative test	Low risk
847	0	No	43	Female	No	No	No	No	No	No	No	No	No	No	No	No	No	0	Slightly suspicious	130	70	90	76	Normal	No	No	yes		56	5		None	365	None	365	No test	No test	No test	No test	No test	No test	No test	No test	Low risk
848	0	No	83	Female	No	No	No	No	No	No	No	No	No	No	Yes	Yes	Yes	3	Slightly suspicious	160	60	93.33	43	Aspecific	No	No	No	64	66	14		None	365	None	365	No test	No test	No test	No test	No test	No test	No test	No test	Low risk
849	0	No	60	Male	No	No	No	No	No	No	No	No	Yes	Yes	Yes	No	No	3	Slightly suspicious	122	80	94	60	Normal	No	No	yes		75	12		None	365	None	365	No test	Negative test	No test	Negative test	No test	Test performed	Test performed	Negative test	Low risk
851	0	Yes	77	Male	No	Yes	No	No	No	Yes	No	No	Yes	No	Yes	Yes	Yes	4	Moderately suspicious	100	40	60	75	Normal	No	No	yes	111	66	12		None	365	None	365	No test	No test	No test	No test	No test	No test	No test	No test	Low risk
853	0	No	50	Female	No	No	No	No	No	No	No	No	No	Yes	No	No	No	1	Moderately suspicious	110	80	90	90	Normal	Yes	No	No	62	81	8	0	None	365	None	365	No test	No test	No test	No test	No test	No test	No test	No test	Low risk
854	0	No	33	Male	No	No	No	No	No	No	No	No						0	Slightly suspicious	160	100	120	62	Normal	No	No	yes		165	6		None	365	None	365	No test	No test	No test	No test	No test	No test	No test	No test	Low risk
856	0	No	44	Male	No	No	No	No	No	No	No	No	No	Yes	No	No	No	1	Slightly suspicious	150	60	90	70	Normal	No	No	yes		69	7		None	365	None	365	No test	No test	No test	No test	No test	No test	No test	No test	Low risk
859	0	Yes	58	Male	Yes	Yes	No	No	No	No	No	Yes	No	Yes	Yes	No	No	2	Moderately suspicious	150	80	103.33	74	Normal	Yes	No	No	97	75	12		None	365	None	365	No test	No test	No test	No test	No test	No test	No test	No test	Low risk
860	0	No	41	Female	No	No	No	No	No	No	No	No	No	Yes	No	No	No	1	Slightly suspicious	110	60	76.67	59	Normal	No	No	yes		99	4		None	365	None	365	No test	No test	No test	No test	No test	No test	No test	No test	Low risk
861	0	Yes	58	Male	Yes	Yes	No	No	No	No	No	No	No	No	Yes	Yes	No	2	Slightly suspicious	175	75	108.33	62	Normal	No	No	No		71	10	1	None	365	None	365	No test	No test	No test	No test	No test	No test	No test	No test	Low risk
862	0	Yes	76	Male	Yes	No	Yes	No	No	No	No	No	No	No	Yes	Yes	No	2	Highly suspicious	95	80	85	79	LBBB	No	No	No		31	12		None	365	None	365	Test performed	Negative test	No test	No test	Positive test	Test performed	Test performed	Positive test (at least 1)	High risk
866	0	No	50	Female	No	No	No	No	No	No	No	No	No	No	No	No	No	0	Slightly suspicious	127	83	97.67	76	Normal	No	No	No		62	6		None	365	None	365	No test	No test	No test	No test	No test	No test	No test	No test	Low risk
868	0	Yes	60	Male	Yes	Yes	No	No	No	No	No	No	No	Yes	No	No	No	1	Slightly suspicious	150	85	106.67	87	Normal	No	No	yes		131	6		None	365	None	365	No test	No test	No test	No test	No test	No test	No test	No test	Low risk
869	0	No	77	Female	No	No	No	No	No	No	No	No	No	No	No	No	No	0	Slightly suspicious	155	85	108.33	94	Normal	No	No	yes		125	12	0	None	365	None	365	No test	No test	No test	No test	No test	No test	No test	No test	Low risk
871	0	No	62	Female	No	No	No	No	No	No	No	No	No	Yes	No	No	No	1	Slightly suspicious	167	100	122.33	93	Normal	No	No	yes	75		5		None	365	None	365	No test	No test	No test	No test	No test	No test	No test	No test	Low risk
876	0	No	64	Male	No	No	No	No	No	No	No	No	No	No	No	Yes	No	1	Slightly suspicious	230	130	163.33	105	Normal	No	No	yes	73	101	7		None	365	None	365	No test	No test	No test	No test	No test	No test	No test	No test	Low risk
877	0	No	39	Female	No	No	No	No	No	No	No	No	No	No	No	No	No	0	Slightly suspicious	130	85	100	97	Normal	No	No	yes	65	76	4		None	365	None	365	Test performed	No test	No test	No test	No test	No test	Test performed	No test	Low risk
878	0	No	60	Female	No	No	No	No	No	No	Yes	No	Yes	Yes	Yes	No	No	3	Slightly suspicious	192	70	110.67	100	Normal	No	No	yes	49	69	8		None	365	None	365	No test	No test	No test	No test	No test	No test	No test	No test	Low risk
879	0	No	58	Female	No	No	No	No	No	No	No	No	Yes	Yes	No	No	No	2	Moderately suspicious	153	77	102.33	72	Normal	No	No	yes		38	4		None	365	None	365	No test	Nonconclusive test	No test	Negative test	No test	Test performed	Test performed	Negative test	Low risk
880	0	No	45	Female	No	No	No	No	No	No	No	No	No	Yes	Yes	No	No	2	Slightly suspicious	170	90	116.67	65	Normal	No	No	yes		96	5		None	365	None	365	Test performed	No test	No test	No test	No test	No test	Test performed	No test	Low risk
881	0	Yes	64	Female	Yes	Yes	No	No	No	No	No	Yes	No	Yes	Yes	Yes	No	3	Highly suspicious	165	54	91	80	Normal	No	No	No	39	38	14		None	365	None	365	No test	No test	No test	No test	No test	No test	No test	No test	High risk
882	0	Yes	62	Male	No	No	Yes	Yes	No	No	No	No	No	No	No	No	Yes	1	Moderately suspicious	164	94	117.33	80	Normal	No	No	yes	73	110	10	0	None	365	None	365	No test	No test	No test	No test	Negative test	No test	No test	Negative test	High risk
885	0	No	39	Female	No	No	No	No	No	No	No	No	No	No	No	No	No	0	Slightly suspicious				57	Normal	No	No	yes	66	48	1		None	365	None	365	Test performed	No test	No test	No test	No test	No test	Test performed	No test	Low risk
888	0	No	44	Male	No	No	No	No	No	No	No	No	No	Yes	Yes	No	No	2	Slightly suspicious	145	90	108.33	75	Normal	No	No	yes		95	13		None	365	None	365	Test performed	No test	No test	No test	No test	No test	Test performed	No test	Low risk
892	0	No	65	Male	No	No	No	No	No	No	No	No	Yes	Yes	Yes	Yes	Yes	5	Moderately suspicious	120	80	93.33	82	Normal	No	No	yes	72	211	11		None	365	None	365	No test	No test	No test	No test	No test	No test	No test	No test	Low risk
898	0	No	62	Male	No	No	No	No	No	No	No	No	Yes	No	Yes	Yes	No	3	Slightly suspicious	138	75	96	65	Aspecific	Yes	No	No	65	121	8		None	365	None	365	No test	Negative test	No test	No test	No test	Test performed	Test performed	Negative test	Low risk
903	0	Yes	62	Male	No	Yes	No	No	No	No	No	No	No	No	No	No	No	0	Moderately suspicious	126	70	88.67	67	Normal	No	yes	No	87	125	8		None	365	None	365	No test	No test	No test	No test	Negative test	No test	No test	Negative test	Low risk
904	0	No	30	Male	No	No	No	No	No	No	No	No	No	Yes	No	No	Yes	2	Slightly suspicious	120	80	93.33	63	Normal	Yes	No	yes	54	107	7		None	365	None	365	Test performed	Nonconclusive test	No test	No test	No test	Test performed	Test performed	Nonconclusive test	Low risk
905	0	No	80	Female	No	No	No	No	No	No	No	No	No	No	No	No	No	0	Moderately suspicious	160	70	100	70	RBBB	No	No	No	54	85	14		None	365	None	365	Test performed	No test	No test	No test	No test	No test	Test performed	No test	Low risk
906	0	Yes	43	Female	Yes	Yes	No	No	No	No	Yes	No	Yes	No	No	No	No	1	Moderately suspicious	115	63	80.33	62	Normal	No	No	yes		76	8		None	365	None	365	No test	No test	Negative test	No test	No test	Test performed	Test performed	Negative test	Low risk
909	0	No	52	Male	No	No	No	No	No	No	No	No	Yes	No	Yes	Yes	No	3	Moderately suspicious	174	94	120.67	61	Aspecific	No	No	No		130	8		None	365	None	365	Test performed	Negative test	No test	No test	No test	Test performed	Test performed	Negative test	Low risk
910	0	Yes	48	Male	No	Yes	Yes	No	No	No	No	No	No	Yes	No	No	No	1	Slightly suspicious	135	90	105	66	Aspecific	No	No	No		121	12		None	365	None	365	No test	No test	Negative test	No test	No test	Test performed	Test performed	Negative test	Low risk
913	0	No	65	Female	No	No	No	No	No	No	No	No	Yes	No	Yes	No	No	2	Moderately suspicious	129	69	89	91	Normal	No	No	yes	64	109	7		None	365	None	365	No test	No test	No test	No test	Negative test	No test	No test	Negative test	Low risk
915	0	No	63	Male	No	No	No	No	No	No	No	No	No	No	Yes	No	No	1	Moderately suspicious	140	100	113.33	82	Normal	No	No	No		194	11	2	None	365	None	365	No test	Negative test	No test	No test	No test	Test performed	Test performed	Negative test	Low risk
918	0	No	37	Male	No	No	No	No	No	No	No	No	No	Yes	No	No	No	1	Slightly suspicious	145	99	114.33	65	Normal	No	No	yes		292	6		None	365	None	365	No test	No test	No test	No test	No test	No test	No test	No test	Low risk
921	0	No	32	Male	No	No	No	No	No	No	No	No	No	No	No	Yes	No	1	Slightly suspicious	190	98	128.67	90	Normal	No	No	yes		179	9		None	365	None	365	No test	No test	No test	No test	No test	No test	No test	No test	Low risk
929	0	Yes	56	Female	Yes	Yes	Yes	No	No	No	No	No	Yes	Yes	Yes	Yes	No	4	Highly suspicious	170	100	123.33	80	Normal	No	No	yes	71	112	6		None	365	None	365	No test	Nonconclusive test	No test	No test	No test	Test performed	Test performed	Nonconclusive test	High risk
930	0	No	62	Male	No	No	No	No	No	No	No	No	No	No	No	No	No	0	Moderately suspicious	135	88	103.67	60	Aspecific	No	yes	No		121	11		None	365	None	365	No test	Nonconclusive test	No test	Negative test	No test	Test performed	Test performed	Negative test	Low risk
932	0	No	69	Female	No	No	No	No	No	No	No	No	No	No	Yes	Yes	Yes	3	Moderately suspicious	170	90	116.67	70	Aspecific	No	No	No	64	102	12		None	365	None	365	No test	No test	No test	No test	No test	No test	No test	No test	Low risk
935	0	Yes	65	Male	Yes	Yes	No	No	No	No	No	No	No	No	Yes	Yes	Yes	3	Moderately suspicious	125	60	81.67	55	1st AV block	No	yes	No	78	77	12	1	None	365	None	365	Test performed	Nonconclusive test	No test	No test	No test	Test performed	Test performed	Nonconclusive test	Low risk
939	0	No	61	Male	No	No	No	No	No	No	No	No	Yes	Yes	Yes	No	No	3	Highly suspicious	180	115	136.67	89	Normal	No	No	yes	68	84	8		None	365	Revascularization	56	Test performed	Nonconclusive test	No test	Positive test	No test	Test performed	Test performed	Positive test (at least 1)	High risk
941	0	No	84	Female	No	No	No	No	No	No	Yes	No						0	Slightly suspicious	140	89	106	78	LBBB	No	No	No		133	11		None	365	None	365	No test	No test	No test	No test	No test	No test	No test	No test	Low risk
942	0	Yes	70	Female	No	Yes	No	No	No	No	No	No	No	Yes	Yes	Yes	No	3	Moderately suspicious	110	60	76.67	74	Normal	No	No	yes	57	11	9		None	365	None	365	Test performed	No test	No test	No test	No test	No test	Test performed	No test	Low risk
943	0	No	86	Female	No	No	No	No	No	No	No	No	No	Yes	Yes	Yes	No	3	Moderately suspicious	110	50	70	68	Normal	Yes	No	yes	71	53	14	2	None	365	None	365	Test performed	No test	No test	No test	No test	No test	Test performed	No test	Low risk
944	0	No	70	Female	No	No	No	No	No	No	No	No	Yes	No	Yes	No	No	2	Slightly suspicious	153	70	97.67	74	Normal	No	No	yes	53	72	6		None	365	None	365	Test performed	Negative test	No test	No test	No test	Test performed	Test performed	Negative test	Low risk
946	0	No	42	Female	No	No	No	No	No	No	No	No	Yes	Yes	Yes	No	No	3	Moderately suspicious	150	100	116.67	73	Normal	No	yes	yes	76	386	9		None	365	None	365	Test performed	Nonconclusive test	No test	No test	No test	Test performed	Test performed	Nonconclusive test	Low risk
951	0	Yes	57	Female	No	No	Yes	No	No	No	Yes	No	Yes	Yes	Yes	Yes	No	4	Moderately suspicious	125	75	91.67	73	Normal	No	No	yes	84	77	6		None	365	None	365	No test	No test	No test	No test	Negative test	No test	No test	Negative test	Low risk
955	0	No	57	Female	No	No	No	No	No	No	No	No	No	Yes	No	No	No	1	Moderately suspicious	120	75	90	60	Normal	No	No	yes		65	5		None	365	None	365	No test	No test	No test	No test	No test	No test	No test	No test	Low risk
956	0	No	54	Female	No	No	No	No	No	No	Yes	No	Yes	Yes	Yes	Yes	No	4	Moderately suspicious	138	93	108	92	Normal	No	No	yes	58	220	5		None	365	None	365	No test	No test	No test	No test	No test	No test	No test	No test	Low risk
957	0	No	44	Female	No	No	No	No	No	No	No	No	Yes	Yes	No	No	No	2	Slightly suspicious	117	69	85	84	Normal	No	yes	yes		46	6		None	365	None	365	No test	No test	No test	No test	No test	No test	No test	No test	Low risk
958	0	No	23	Male	No	No	No	No	No	No	No	No	No	Yes	No	No	No	1	Slightly suspicious	145	90	108.33	67	Normal	No	No	yes	87	223	5		None	365	None	365	No test	No test	No test	No test	No test	No test	No test	No test	Low risk
959	0	No	71	Female	No	No	No	No	No	No	No	No	No	Yes	Yes	Yes	No	3	Slightly suspicious	202	103	136	80	Normal	No	No	yes		88	7		None	365	None	365	No test	Negative test	No test	No test	No test	Test performed	Test performed	Negative test	Low risk
960	0	No	57	Male	No	No	No	No	No	No	No	No	No	No	No	No	No	0	Slightly suspicious	128	90	102.67	95	Normal	No	No	yes		157	7		None	365	None	365	No test	No test	No test	No test	No test	No test	No test	No test	Low risk
961	0	Yes	65	Male	Yes	Yes	No	No	No	No	No	No	No	No	Yes	Yes	No	2	Moderately suspicious	155	90	111.67	65	Aspecific	No	No	No	102	112	13		None	365	None	365	No test	No test	No test	No test	No test	No test	No test	No test	Low risk
964	0	Yes	45	Female	Yes	Yes	No	No	No	No	No	No	Yes	No	No	No	No	1	Moderately suspicious	135	80	98.33	55	Normal	No	No	No		68	6		None	365	None	365	No test	No test	No test	No test	No test	No test	No test	No test	Low risk
966	0	Yes	58	Male	No	Yes	No	No	No	No	No	No	Yes	No	Yes	Yes	No	3	Slightly suspicious	165	85	111.67	59	Normal	No	No	yes		265	7		None	365	None	365	No test	Nonconclusive test	No test	No test	No test	Test performed	Test performed	Nonconclusive test	Low risk
972	0	No	66	Male	No	No	No	No	No	No	No	No	Yes	No	Yes	Yes	No	3	Slightly suspicious	160	85	110	54	Aspecific	No	yes	No		119	10		None	365	None	365	Test performed	Nonconclusive test	No test	Negative test	No test	Test performed	Test performed	Negative test	Low risk
973	0	Yes	62	Male	Yes	No	Yes	No	No	No	No	No	Yes	No	Yes	Yes	No	3	Moderately suspicious	140	70	93.33	82	Normal	No	yes	yes	58	54	10		None	365	None	365	Test performed	No test	No test	No test	No test	No test	Test performed	No test	Low risk
975	0	Yes	67	Male	Yes	Yes	No	No	No	No	No	No	No	No	Yes	No	No	1	Slightly suspicious	200	75	116.67	50	Normal	No	No	yes		109	9		None	365	None	365	No test	Negative test	No test	No test	No test	Test performed	Test performed	Negative test	Low risk
977	0	No	66	Female	No	No	No	No	No	No	No	No	Yes	No	No	No	No	1	Moderately suspicious	184	96	125.33	66	Normal	No	No	yes	56	86	9		None	365	None	365	No test	No test	No test	Negative test	No test	Test performed	Test performed	Negative test	Low risk
982	0	No	73	Male	No	No	No	No	No	No	Yes	No	Yes	Yes	No	No	No	2	Moderately suspicious	153	72	99	54	Normal	No	No	yes	84	112	8		None	365	None	365	Test performed	No test	No test	No test	No test	No test	Test performed	No test	Low risk
983	0	No	62	Female	No	No	No	No	No	No	No	No	No	No	No	No	No	0	Slightly suspicious	146	76	99.33	62	Normal	No	No	yes		139	7		None	365	None	365	No test	No test	No test	No test	No test	No test	No test	No test	Low risk
985	0	No	55	Female	No	No	No	No	No	No	No	No	No	Yes	Yes	No	No	2	Slightly suspicious	170	95	120	70	Normal	No	No	yes		318	5	1	None	365	None	365	No test	No test	No test	No test	No test	No test	No test	No test	Low risk
986	0	No	43	Female	No	No	No	No	No	No	No	No	Yes	No	No	No	No	1	Slightly suspicious	130	75	93.33	88	Normal	Yes	No	yes	64	75	7	1	None	365	None	365	No test	No test	No test	Negative test	No test	Test performed	Test performed	Negative test	Low risk
990	0	No	55	Male	No	No	No	No	No	No	No	No	No	No	No	No	No	0	Moderately suspicious	109	86	93.67	76	Normal	No	No	yes		186	8		None	365	None	365	No test	Negative test	No test	Negative test	No test	Test performed	Test performed	Negative test	Low risk
991	0	No	37	Male	No	No	No	No	No	No	No	No	No	Yes	No	No	No	1	Slightly suspicious	160	80	106.67	60	Normal	No	No	yes		114	10		None	365	None	365	No test	No test	No test	No test	No test	No test	No test	No test	Low risk
994	0	No	69	Male	No	No	No	No	No	No	No	No	No	Yes	No	No	No	1	Slightly suspicious	135	61	85.67	50	LBBB	Yes	No	No		59	13	0	None	365	None	365	No test	No test	No test	No test	No test	No test	No test	No test	Low risk
998	0	No	45	Male	No	No	No	No	No	No	No	No	No	Yes	No	No	No	1	Slightly suspicious	150	80	103.33	75	Normal	No	No	yes		237	4		None	365	None	365	Test performed	Negative test	No test	Negative test	No test	Test performed	Test performed	Negative test	Low risk
1001	0	No	70	Female	No	No	No	Yes	No	No	No	No	No	Yes	Yes	Yes	No	3	Moderately suspicious	190	75	113.33	63	Normal	No	No	yes		91	12		None	365	None	365	No test	No test	No test	No test	Positive test	No test	No test	Positive test (at least 1)	High risk
1003	0	No	66	Female	No	No	No	No	No	No	No	No	No	No	Yes	No	No	1	Slightly suspicious	170	90	116.67	57	Normal	No	No	yes		115	8		None	365	None	365	No test	No test	No test	Negative test	No test	Test performed	Test performed	Negative test	Low risk
1006	0	No	39	Male	No	No	No	No	No	No	No	No	Yes	Yes	No	No	No	2	Slightly suspicious	160	90	113.33	88	Normal	No	No	yes		161	5		None	365	None	365	Test performed	Negative test	No test	Negative test	No test	Test performed	Test performed	Negative test	Low risk
1008	0	Yes	67	Male	Yes	Yes	No	No	No	No	Yes	No	Yes	No	No	No	No	1	Highly suspicious	144	72	96	70	Normal	No	No	yes		58	12	0	None	365	None	365	Test performed	No test	No test	No test	Negative test	No test	Test performed	Negative test	High risk
1010	0	No	40	Male	No	No	No	No	No	No	No	No	Yes	Yes	Yes	No	No	3	Slightly suspicious	140	90	106.67	79	Normal	No	yes	yes		92	5		None	365	None	365	No test	No test	No test	No test	No test	No test	No test	No test	Low risk
1012	0	No	41	Male	No	No	No	No	No	No	No	No	No	Yes	No	No	No	1	Slightly suspicious	110	80	90	77	Normal	No	No	yes	83	124	6		None	365	None	365	No test	No test	No test	No test	No test	No test	No test	No test	Low risk
1014	0	Yes	58	Female	Yes	Yes	No	No	No	No	No	No	Yes	No	Yes	Yes	Yes	4	Moderately suspicious	130	70	90	75	Normal	No	No	yes		42	13		None	365	None	365	No test	No test	No test	No test	No test	No test	No test	No test	Low risk
1016	0	No	49	Male	No	No	No	No	No	No	No	No	Yes	No	Yes	No	No	2	Slightly suspicious	150	85	106.67	64	RBBB	No	No	No	112	171	10		None	365	None	365	Test performed	No test	No test	No test	No test	No test	Test performed	No test	Low risk
1017	0	Yes	68	Female	No	Yes	Yes	No	No	No	No	No	No	Yes	Yes	No	Yes	3	Slightly suspicious	185	65	105	80	Normal	Yes	No	yes	68	110	14		None	365	None	365	No test	No test	Negative test	No test	No test	Test performed	Test performed	Negative test	Low risk
1018	0	Yes	66	Male	Yes	Yes	No	No	No	No	Yes	No	No	Yes	Yes	Yes	Yes	4	Moderately suspicious	135	65	88.33	76	Normal	No	No	yes	63	37	11		None	365	None	365	Test performed	No test	No test	No test	No test	No test	Test performed	No test	Low risk
1019	0	Yes	58	Male	No	Yes	No	No	No	No	No	No	No	Yes	No	No	No	1	Moderately suspicious	123	82	95.67	68	Normal	No	No	yes		67	8		None	365	None	365	No test	No test	No test	No test	No test	No test	No test	No test	Low risk
1020	0	No	63	Female	No	No	No	No	No	No	No	No	Yes	No	Yes	No	Yes	3	Moderately suspicious	130	78	95.33	72	Normal	No	No	yes	70	175	6		None	365	None	365	No test	No test	No test	No test	No test	No test	No test	No test	Low risk
1021	0	No	59	Female	No	No	No	No	No	No	No	No	No	No	Yes	Yes	Yes	3	Slightly suspicious	170	97	121.33	100	Aspecific	No	No	No		119	6		None	365	None	365	No test	No test	No test	No test	No test	No test	No test	No test	Low risk
1022	0	No	60	Female	No	No	No	No	No	No	No	No	No	No	No	No	No	0	Slightly suspicious	116	68	84	69	Normal	No	No	yes		212	8		None	365	None	365	No test	No test	No test	No test	No test	No test	No test	No test	Low risk
1023	0	No	52	Female	No	No	No	No	No	No	No	No	No	No	No	No	No	0	Slightly suspicious	110	60	76.67	53	Normal	Yes	No	yes		80	4		None	365	None	365	Test performed	No test	No test	No test	No test	No test	Test performed	No test	Low risk
1025	0	No	72	Male	No	No	No	No	No	No	No	No	Yes	Yes	No	No	No	2	Slightly suspicious	140	90	106.67	81	Normal	No	No	yes	84	55	8		None	365	None	365	No test	No test	No test	No test	No test	No test	No test	No test	Low risk
1026	0	No	58	Female	No	No	No	No	No	No	No	No	Yes	Yes	No	No	No	2	Slightly suspicious	150	90	110	76	Normal	No	No	yes		36	7	0	None	365	None	365	No test	No test	No test	No test	No test	No test	No test	No test	Low risk
1033	0	No	75	Female	No	No	No	No	No	No	No	No	No	Yes	No	Yes	No	2	Slightly suspicious	177	96	123	68	Normal	No	No	yes		178	14		None	365	None	365	No test	No test	No test	No test	No test	No test	No test	No test	Low risk
1034	0	Yes	65	Female	Yes	No	No	No	No	No	No	No	Yes	No	Yes	Yes	No	3	Moderately suspicious	151	63	92.33	70	Normal	No	No	No	61	109	6		None	365	None	365	No test	Negative test	No test	No test	No test	Test performed	Test performed	Negative test	Low risk
1036	0	No	38	Male	No	No	No	No	No	No	No	No	Yes	Yes	No	Yes	No	3	Moderately suspicious	150	90	110	84	Normal	No	No	yes		252	7	0	None	365	None	365	No test	No test	No test	No test	No test	No test	No test	No test	Low risk
1039	0	No	68	Male	No	No	No	No	No	Yes	No	No	No	No	No	Yes	Yes	2	Slightly suspicious	104	80	88	70	Normal	No	No	yes	158	117	14		None	365	None	365	No test	No test	No test	No test	No test	No test	No test	No test	Low risk
1040	0	No	56	Male	No	No	No	No	No	No	No	No	No	No	Yes	No	No	1	Slightly suspicious	155	90	111.67	65	Normal	No	No	yes		270	6		None	365	None	365	No test	Negative test	No test	No test	No test	Test performed	Test performed	Negative test	Low risk
1041	0	Yes	73	Male	Yes	Yes	Yes	No	No	No	No	No	Yes	Yes	Yes	Yes	No	4	Highly suspicious	145	75	98.33	95	1st AV block	No	No	yes	80	140	14	0	None	365	Revascularization	36	No test	No test	No test	No test	Positive test	No test	No test	Positive test (at least 1)	High risk
1045	0	No	70	Male	No	No	No	No	No	No	No	No	No	No	Yes	Yes	No	2	Slightly suspicious	145	45	78.33	75	Normal	No	No	yes	121	197	12		None	365	None	365	No test	No test	No test	No test	No test	No test	No test	No test	Low risk
1047	0	No	77	Male	No	No	No	No	No	No	No	No	Yes	Yes	Yes	No	Yes	4	Moderately suspicious	206	56	106	68	Aspecific	No	yes	No		104	12		None	365	None	365	Test performed	Nonconclusive test	No test	No test	No test	Test performed	Test performed	Nonconclusive test	Low risk
1048	0	Yes	58	Male	No	Yes	Yes	No	No	No	No	No	No	Yes	No	No	No	1	Moderately suspicious	115	70	85	72	Normal	No	No	yes		122	6	1	None	365	None	365	No test	No test	No test	No test	No test	No test	No test	No test	Low risk
1049	0	No	60	Male	No	No	No	No	No	No	No	No	No	No	No	No	No	0	Slightly suspicious	129	74	92.33	80	Normal	No	No	yes	77	51	6		None	365	None	365	No test	No test	No test	Negative test	No test	Test performed	Test performed	Negative test	Low risk
1054	0	No	52	Male	No	No	No	No	No	No	No	No	No	No	Yes	Yes	No	2	Slightly suspicious	150	95	113.33	60	Aspecific	No	No	No	77	119	6		None	365	None	365	Test performed	Negative test	No test	No test	No test	Test performed	Test performed	Negative test	Low risk
1056	0	No	55	Male	No	No	No	No	No	No	No	No	No	Yes	No	No	No	1	Slightly suspicious	190	100	130	50	Aspecific	No	No	No	96	69	8	0	None	365	None	365	No test	No test	No test	Negative test	No test	Test performed	Test performed	Negative test	Low risk
1058	0	No	60	Male	No	No	No	No	No	No	No	No	Yes	Yes	No	No	No	2	Slightly suspicious	115	65	81.67		Normal	No	No	No		127	7		None	365	None	365	Test performed	Nonconclusive test	No test	Positive test	No test	Test performed	Test performed	Positive test (at least 1)	Low risk
1060	0	No	59	Male	No	No	No	No	No	No	No	No	Yes	No	Yes	No	No	2	Slightly suspicious	145	81	102.33	55	Normal	No	yes	yes		186	12		None	365	None	365	No test	Negative test	No test	No test	No test	Test performed	Test performed	Negative test	Low risk
1065	0	Yes	76	Female	Yes	No	No	No	No	No	No	Yes	No	No	Yes	No	No	1	Moderately suspicious	112	65	80.67	72	Normal	No	yes	yes	68	33	9		None	365	None	365	No test	No test	Positive test	No test	No test	Test performed	Test performed	Positive test (at least 1)	Low risk
1067	0	Yes	82	Female	No	Yes	No	No	No	No	No	No	Yes	No	No	No	No	1	Slightly suspicious	160	50	86.67	59	Normal	No	yes	yes	50	68	9		None	365	None	365	No test	No test	No test	No test	No test	No test	No test	No test	Low risk
1068	0	No	55	Female	No	No	No	No	No	No	No	No	No	No	Yes	Yes	No	2	Slightly suspicious	130	80	96.67	80	Normal	No	No	yes		36	5		None	365	None	365	No test	No test	No test	No test	No test	No test	No test	No test	Low risk
1069	0	Yes	54	Female	Yes	Yes	No	No	No	No	No	No	No	No	No	No	Yes	1	Highly suspicious	124	69	87.33	56	Normal	No	No	yes		30	6		None	365	None	365	Test performed	Nonconclusive test	No test	No test	No test	Test performed	Test performed	Nonconclusive test	High risk
1071	0	Yes	69	Male	Yes	Yes	Yes	No	No	No	No	No	Yes	No	No	Yes	Yes	3	Highly suspicious	153	87	109	56	Aspecific	No	No	No		118	10		MI	34	MI	34	No test	Positive test	No test	No test	No test	Test performed	Test performed	Positive test (at least 1)	High risk
1074	0	No	52	Female	No	No	No	No	No	No	No	No	No	No	Yes	No	No	1	Slightly suspicious	175	90	118.33	65	Aspecific	No	No	No	66	45	6		None	365	None	365	No test	Nonconclusive test	No test	No test	No test	Test performed	Test performed	Nonconclusive test	Low risk
1078	0	Yes	76	Male	Yes	Yes	Yes	No	No	No	No	No	No	No	Yes	No	No	1	Highly suspicious	144	85	104.67	48	1st AV block	No	No	yes	83	181	11		None	365	None	365	No test	No test	No test	No test	Negative test	No test	No test	Negative test	High risk
1080	0	Yes	66	Female	No	Yes	No	No	No	No	No	No	No	Yes	Yes	Yes	Yes	4	Moderately suspicious	150	71	97.33	95	Normal	No	No	yes		77	9		None	365	None	365	No test	No test	Positive test	No test	No test	Test performed	Test performed	Positive test (at least 1)	Low risk
1081	0	No	71	Female	No	No	No	No	No	No	Yes	No	No	No	Yes	Yes	Yes	3	Moderately suspicious	170	60	96.67	91	Normal	No	No	yes	56	109	12		None	365	None	365	No test	No test	No test	No test	No test	No test	No test	No test	Low risk
1082	0	Yes	79	Female	No	No	Yes	No	No	No	No	No	Yes	No	No	No	No	1	Moderately suspicious	145	65	91.67	55	Aspecific	No	No	No	69	66	10		MI	98	MI	98	No test	No test	No test	No test	Negative test	No test	No test	Negative test	Low risk
1083	0	No	48	Male	No	No	No	No	No	No	No	No	No	Yes	Yes	Yes	No	3	Slightly suspicious	180	105	130	67	Normal	No	No	No	82	215	10		None	365	None	365	No test	No test	No test	No test	No test	No test	No test	No test	Low risk
1084	0	No	40	Female	No	No	No	No	No	No	No	No	No	No	Yes	No	No	1	Slightly suspicious	155	85	108.33	55	Normal	No	No	yes	66	78	6		None	365	None	365	No test	No test	No test	No test	No test	No test	No test	No test	Low risk
1087	0	No	51	Female	No	No	No	No	No	No	No	No	No	No	Yes	No	No	1	Slightly suspicious	150	95	113.33	80	Normal	No	No	yes	64	66	6		None	365	None	365	No test	No test	No test	No test	No test	No test	No test	No test	Low risk
1090	0	Yes	76	Female	Yes	Yes	No	No	No	No	No	No	No	No	No	No	No	0	Moderately suspicious	180	90	120	78	Normal	No	No	yes		158	9		None	365	None	365	No test	No test	No test	No test	No test	No test	No test	No test	Low risk
1094	0	Yes	63	Male	Yes	Yes	No	No	No	Yes	No	No	Yes	No	Yes	No	No	2	Slightly suspicious	190	100	130	50	Normal	No	yes	yes	100	110	7		None	365	None	365	No test	Negative test	No test	No test	No test	Test performed	Test performed	Negative test	Low risk
1101	0	No	24	Female	No	No	No	No	No	No	No	No	No	Yes	No	No	No	1	Slightly suspicious	126	80	95.33	95	Normal	No	No	yes	63	44	5		None	365	None	365	No test	No test	No test	No test	No test	No test	No test	No test	Low risk
1104	0	Yes	61	Female	No	Yes	Yes	No	No	No	No	Yes	No	Yes	No	Yes	No	2	Moderately suspicious	112	70	84	76	Aspecific	No	No	No	61	43	13		None	365	None	365	No test	No test	No test	No test	No test	No test	No test	No test	Low risk
1105	0	No	31	Female	No	No	No	No	No	No	No	No	No	No	No	No	No	0	Slightly suspicious	155	102	119.67	73	Normal	No	No	yes	64	74	5		None	365	None	365	No test	No test	No test	No test	No test	No test	No test	No test	Low risk
1108	0	No	56	Male	No	No	No	No	No	No	No	No	No	No	No	No	No	0	Slightly suspicious	155	85	108.33	65	Normal	No	No	yes	158	88	5		None	365	None	365	No test	Negative test	No test	No test	No test	Test performed	Test performed	Negative test	Low risk
1109	0	No	82	Male	No	No	No	No	No	No	Yes	No	No	Yes	No	No	No	1	Slightly suspicious	126	65	85.33	63	Normal	No	yes	yes		27	14	0	None	365	None	365	Test performed	No test	No test	Positive test	No test	Test performed	Test performed	Positive test (at least 1)	Low risk
1112	0	No	50	Female	No	No	No	No	No	No	No	No	Yes	No	No	Yes	No	2	Slightly suspicious	130	95	106.67	60	Normal	No	No	yes		57	7		None	365	None	365	No test	Nonconclusive test	Negative test	No test	No test	Test performed	Test performed	Negative test	Low risk
1113	0	Yes	57	Male	Yes	Yes	Yes	No	No	No	No	No	Yes	No	No	No	Yes	2	Highly suspicious	120	85	96.67	70	Normal	No	No	yes	79	82	9		None	365	Revascularization	2	No test	Test performed after event	No test	No test	Positive test	No test	No test	Positive test (at least 1)	High risk
1114	0	No	51	Male	No	No	No	No	No	No	No	No	No	No	Yes	Yes	No	2	Slightly suspicious	150	80	103.33	69	Aspecific	No	No	No	83	47	8		None	365	None	365	Test performed	No test	No test	No test	No test	No test	Test performed	No test	Low risk
1116	0	No	75	Female	No	No	No	No	No	No	Yes	No	No	No	Yes	No	No	1	Moderately suspicious	110	75	86.67	68	Normal	No	No	yes		116	10		None	365	None	365	No test	No test	Negative test	No test	No test	Test performed	Test performed	Negative test	Low risk
1117	0	Yes	54	Female	Yes	Yes	Yes	No	No	No	No	No	Yes	No	No	No	No	1	Highly suspicious	144	82	102.67	70	Normal	No	No	yes		93	7		None	365	None	365	Test performed	No test	Negative test	No test	No test	Test performed	Test performed	Negative test	High risk
1119	0	No	68	Male	No	No	No	No	No	No	No	No	Yes	No	Yes	Yes	No	3	Slightly suspicious	153	70	97.67	63	Normal	No	No	yes		131	7		None	365	None	365	No test	No test	No test	No test	No test	No test	No test	No test	Low risk
1120	0	No	19	Female	No	No	No	No	No	No	No	No	No	No	No	No	No	0	Slightly suspicious	145	75	98.33	81	Normal	No	yes	yes		184	6		None	365	None	365	Test performed	Nonconclusive test	No test	No test	No test	Test performed	Test performed	Nonconclusive test	Low risk
1129	0	No	70	Male	No	No	No	No	No	No	No	No	No	Yes	No	No	No	1	Slightly suspicious				89	Normal	No	No	yes			11		None	365	None	365	No test	No test	No test	No test	No test	No test	No test	No test	Low risk
1132	0	Yes	65	Male	Yes	No	Yes	No	No	No	No	No	No	Yes	Yes	No	No	2	Slightly suspicious	163	106	125	66	Normal	No	No	yes		77	7		None	365	None	365	Test performed	No test	No test	No test	No test	No test	Test performed	No test	Low risk
1137	0	No	51	Female	No	No	No	No	No	No	No	No	No	Yes	No	No	No	1	Slightly suspicious	130	80	96.67	69	Normal	No	yes	yes		62	5		None	365	None	365	Test performed	No test	No test	No test	No test	No test	Test performed	No test	Low risk
1139	0	Yes	64	Female	No	Yes	No	No	No	No	No	No	No	No	No	No	No	0	Moderately suspicious	111	70	83.67	61	Normal	No	No	yes		73	5		None	365	None	365	Test performed	Negative test	No test	No test	No test	Test performed	Test performed	Negative test	Low risk
1141	0	No	65	Female	No	No	No	No	No	No	No	No	Yes	Yes	No	Yes	No	3	Moderately suspicious	100	57	71.33	62	Normal	No	No	yes		79	6		None	365	None	365	Test performed	Negative test	No test	No test	No test	Test performed	Test performed	Negative test	Low risk
1142	0	No	40	Female	No	No	No	No	No	No	No	No	No	No	No	No	No	0	Slightly suspicious	165	80	108.33	66	Normal	No	No	yes		89	5		None	365	None	365	No test	Negative test	No test	No test	No test	Test performed	Test performed	Negative test	Low risk
1143	0	No	63	Male	No	No	No	No	No	No	No	No	No	No	Yes	Yes	Yes	3	Slightly suspicious	165	80	108.33	90	Normal	No	No	yes	131		9	0	None	365	None	365	Test performed	Nonconclusive test	Positive test	No test	No test	Test performed	Test performed	Positive test (at least 1)	Low risk
1144	0	Yes	66	Female	Yes	Yes	Yes	No	No	No	No	No	Yes	Yes	Yes	No	Yes	4	Moderately suspicious	105	60	75	67	Aspecific	No	No	No	79	90	11	0	None	365	None	365	No test	No test	No test	No test	No test	No test	No test	No test	Low risk
1145	0	No	61	Male	No	No	No	No	No	No	No	No	No	Yes	Yes	No	No	2	Moderately suspicious	80	50	60	50	Normal	Yes	yes	yes	104	121	11		None	365	None	365	Test performed	No test	No test	No test	Negative test	No test	Test performed	Negative test	Low risk
1146	0	No	62	Female	No	No	No	No	No	Yes	No	No	No	Yes	Yes	Yes	No	3	Slightly suspicious	160	84	109.33	88	Aspecific	No	No	No		62	7		None	365	None	365	No test	No test	No test	No test	No test	No test	No test	No test	Low risk
1148	0	No	62	Female	No	No	No	No	No	No	No	No	No	Yes	No	No	No	1	Moderately suspicious	154	72	99.33	69	Normal	Yes	No	yes		78	11		None	365	None	365	No test	No test	No test	No test	No test	No test	No test	No test	Low risk
1158	0	No	66	Male	No	No	No	No	No	No	No	No	No	No	No	No	No	0	Slightly suspicious	118	75	89.33	61	Normal	No	No	yes		84	7		None	365	None	365	No test	No test	No test	No test	No test	No test	No test	No test	Low risk
1162	0	Yes	65	Female	Yes	Yes	Yes	No	No	No	No	No	Yes	Yes	No	No	No	2	Moderately suspicious	105	56	72.33	55	Normal	No	No	yes	46	67	6	0	None	365	None	365	Test performed	No test	No test	No test	Negative test	No test	Test performed	Negative test	Low risk
1163	0	No	56	Male	No	No	No	No	No	No	No	No	No	Yes	Yes	Yes	No	3	Moderately suspicious	128	71	90	115	Aspecific	No	No	No	85	238	10		None	365	None	365	Test performed	No test	No test	No test	No test	No test	Test performed	No test	Low risk
1164	0	Yes	70	Male	Yes	Yes	Yes	No	No	No	No	Yes	Yes	No	Yes	Yes	Yes	4	Highly suspicious	123	58	79.67	54	Normal	No	yes	yes		38	9		None	365	None	365	Test performed	Nonconclusive test	No test	No test	No test	Test performed	Test performed	Nonconclusive test	High risk
1165	0	Yes	55	Female	Yes	Yes	Yes	No	No	No	No	No	Yes	No	Yes	Yes	Yes	4	Moderately suspicious	127	70	89	60	Normal	No	No	yes		120	8		None	365	None	365	Test performed	Negative test	Positive test	No test	No test	Test performed	Test performed	Positive test (at least 1)	Low risk
1171	0	Yes	63	Male	No	Yes	Yes	No	No	No	No	No	Yes	Yes	Yes	Yes	No	4	Slightly suspicious	138	72	94	58	Normal	No	No	yes		128	8		None	365	None	365	No test	Negative test	Negative test	No test	No test	Test performed	Test performed	Negative test	Low risk
1174	0	No	42	Female	No	No	No	No	No	No	No	No	Yes	Yes	No	Yes	No	3	Slightly suspicious	128	70	89.33	59	Aspecific	No	No	No		218	6		None	365	None	365	No test	No test	No test	No test	No test	No test	No test	No test	Low risk
1175	0	Yes	58	Male	Yes	Yes	Yes	No	No	No	Yes	No	Yes	No	No	Yes	No	2	Moderately suspicious	94	56	68.67	63	Normal	No	No	yes	93	79	8	1	None	365	None	365	No test	No test	No test	No test	No test	No test	No test	No test	Low risk
1182	0	No	72	Male	No	No	No	No	No	No	No	No	No	No	Yes	No	No	1	Slightly suspicious	124	77	92.67	84	Normal	No	No	yes	75	81	14		None	365	None	365	No test	No test	No test	No test	No test	No test	No test	No test	Low risk
1183	0	No	52	Male	No	No	No	No	No	No	No	No	Yes	Yes	Yes	No	No	3	Moderately suspicious	170	98	122	73	Normal	No	No	No		68	7	0	None	365	None	365	Test performed	Negative test	No test	No test	No test	Test performed	Test performed	Negative test	Low risk
1184	0	No	36	Male	No	No	No	No	No	No	No	No	Yes	Yes	No	No	No	2	Slightly suspicious	135	90	105	100	Aspecific	No	No	No		318	7		None	365	None	365	No test	No test	No test	No test	No test	No test	No test	No test	Low risk
1188	0	Yes	72	Female	No	Yes	Yes	Yes	No	No	No	No	No	Yes	No	No	No	1	Moderately suspicious	140	60	86.67	57	Normal	No	No	yes		79	12		None	365	Revascularization	59	2	Positive test	No test	No test	No test	Test performed	Test performed	Positive test (at least 1)	High risk
1189	0	No	60	Female	No	No	No	No	No	No	No	No	No	No	No	No	No	0	Slightly suspicious	180	85	116.67	75	Normal	No	No	yes	51	68	6		None	365	None	365	No test	No test	No test	No test	No test	No test	No test	No test	Low risk
1193	0	No	43	Male	No	No	No	No	No	No	No	No	No	Yes	No	No	No	1	Slightly suspicious	120	75	90	83	Normal	No	yes	yes		371	5		None	365	None	365	No test	No test	No test	No test	No test	No test	No test	No test	Low risk
1194	0	Yes	65	Male	No	Yes	No	No	No	Yes	No	No	No	No	No	No	No	0	Slightly suspicious	120	65	83.33	50	Normal	No	No	yes	120	155	12		None	365	None	365	No test	No test	No test	No test	No test	No test	No test	No test	Low risk
1195	0	No	52	Male	No	No	No	No	No	No	No	No	Yes	No	Yes	No	No	2	Slightly suspicious	130	70	90	65	LBBB	No	No	No		89	11		None	365	None	365	No test	No test	No test	No test	No test	No test	No test	No test	Low risk
1198	0	No	27	Female	No	No	No	No	No	No	Yes	No	No	Yes	No	No	No	1	Slightly suspicious	145	74	97.67	68	Normal	No	yes	yes		160	6		None	365	None	365	No test	No test	No test	No test	No test	No test	No test	No test	Low risk
1199	0	No	79	Female	No	No	No	No	No	No	No	No	No	No	Yes	Yes	No	2	Moderately suspicious	167	66	99.67	70	Normal	No	No	yes	70	61	12		None	365	None	365	No test	No test	No test	No test	No test	No test	No test	No test	Low risk
1201	0	No	47	Female	No	No	No	No	No	No	No	No	Yes	No	No	No	No	1	Moderately suspicious	133	66	88.33	56	Aspecific	No	No	No	80	86	8		None	365	None	365	No test	No test	No test	No test	No test	No test	No test	No test	Low risk
1205	0	No	69	Female	No	No	No	No	No	No	No	No	Yes	No	Yes	Yes	No	3	Moderately suspicious	120	55	76.67	58	Normal	No	No	yes		132	9		None	365	None	365	No test	No test	No test	No test	Negative test	No test	No test	Negative test	Low risk
1207	0	No	41	Female	No	No	No	No	No	No	No	No	Yes	No	No	No	No	1	Slightly suspicious	125	80	95	74	RBBB	No	No	No	69	102	9		None	365	None	365	Test performed	Nonconclusive test	No test	No test	No test	Test performed	Test performed	Nonconclusive test	Low risk
1208	0	No	46	Female	No	No	No	No	No	No	No	No	No	Yes	No	Yes	No	2	Slightly suspicious	155	104	121	85	Normal	No	No	yes		61	5		None	365	None	365	No test	Negative test	No test	No test	No test	Test performed	Test performed	Negative test	Low risk
1209	0	Yes	57	Male	No	Yes	Yes	No	No	No	No	No	Yes	Yes	Yes	No	No	3	Moderately suspicious	180	110	133.33	75	Normal	No	No	yes		105	8	1	None	365	None	365	No test	No test	No test	No test	No test	No test	No test	No test	Low risk
1211	0	No	74	Female	No	No	No	No	No	No	No	No	No	No	Yes	Yes	No	2	Slightly suspicious	180	70	106.67	75	Aspecific	No	No	No		181	9		None	365	None	365	No test	Negative test	No test	No test	No test	Test performed	Test performed	Negative test	Low risk
1214	0	No	72	Female	No	No	No	No	No	No	No	No	No	Yes	Yes	Yes	No	3	Moderately suspicious	145	70	95	70	Normal	No	No	yes	60	81	11		None	365	None	365	Test performed	Negative test	No test	No test	No test	Test performed	Test performed	Negative test	Low risk
1215	0	No	53	Female	No	No	No	No	No	No	No	No	No	No	No	No	No	0	Slightly suspicious	145	64	91	69	Normal	No	No	yes	51	116	5		None	365	None	365	No test	No test	No test	No test	No test	No test	No test	No test	Low risk
1217	0	Yes	70	Female	Yes	Yes	Yes	No	No	Yes	Yes	Yes	Yes	No	Yes	Yes	Yes	4	Highly suspicious	152	66	94.67	55	Aspecific	No	yes	No		93	10	1	None	365	None	365	No test	Negative test	No test	No test	No test	Test performed	Test performed	Negative test	High risk
1218	0	Yes	71	Female	No	Yes	No	No	No	No	No	No	Yes	No	No	No	No	1	Highly suspicious	200	79	119.33	104	Normal	No	No	yes		54	6	0	None	365	None	365	No test	Positive test	No test	No test	No test	Test performed	Test performed	Positive test (at least 1)	High risk
1219	0	No	52	Male	No	No	No	No	No	No	No	No	No	No	No	No	No	0	Slightly suspicious	121	74	89.67	70	Normal	No	yes	yes	79	149	9	1	None	365	None	365	No test	No test	No test	No test	No test	No test	No test	No test	Low risk
1220	0	No	51	Female	No	No	No	No	No	No	No	No	No	Yes	Yes	No	No	2	Slightly suspicious	160	90	113.33	70	Normal	No	No	yes	57	31	5		None	365	None	365	Test performed	Negative test	No test	No test	No test	Test performed	Test performed	Negative test	Low risk
1221	0	Yes	67	Female	Yes	Yes	Yes	No	No	No	No	No	No	Yes	No	No	No	1	Highly suspicious	150	85	106.67	72	LBBB	No	No	No	78	29	6	1	None	365	None	365	Test performed	No test	No test	No test	Negative test	No test	Test performed	Negative test	High risk
1223	0	No	62	Male	No	No	No	Yes	No	No	No	Yes	Yes	Yes	No	Yes	No	3	Moderately suspicious	128	70	89.33	79	Normal	No	No	yes		91	5		None	365	None	365	No test	No test	No test	No test	Negative test	No test	No test	Negative test	High risk
1224	0	No	48	Male	No	No	No	No	No	No	No	No	Yes	No	No	No	No	1	Slightly suspicious	136	80	98.67	62	Normal	Yes	No	yes	84		7		None	365	None	365	Test performed	No test	No test	No test	No test	No test	Test performed	No test	Low risk
1228	0	Yes	76	Male	No	Yes	Yes	No	No	No	No	Yes	No	Yes	Yes	No	No	2	Moderately suspicious	160	65	96.67	60	1st AV block	No	No	yes		119	10		None	365	None	365	Test performed	No test	No test	No test	No test	No test	Test performed	No test	Low risk
1230	0	No	53	Female	No	No	No	No	No	No	No	No	Yes	No	Yes	Yes	Yes	4	Slightly suspicious	120	70	86.67	58	Normal	No	No	yes		62	5		None	365	None	365	No test	No test	Negative test	No test	No test	Test performed	Test performed	Negative test	Low risk
1231	0	No	56	Male	No	No	No	No	No	No	No	No	No	Yes	No	No	No	1	Highly suspicious	165	70	101.67	90	Aspecific	No	No	No		88	11		None	365	Revascularization	145	Test performed	Nonconclusive test	No test	Positive test	No test	Test performed	Test performed	Positive test (at least 1)	High risk
1234	0	No	43	Male	No	No	No	No	No	No	No	No	No	No	No	No	No	0	Slightly suspicious	120	80	93.33	80	Normal	No	No	yes		92	6		None	365	None	365	No test	No test	No test	No test	No test	No test	No test	No test	Low risk
1235	0	Yes	66	Male	No	No	Yes	No	Yes	No	Yes	Yes	No	Yes	Yes	Yes	No	3	Highly suspicious	158	85	109.33	80	Normal	No	No	yes	115	65	11	0	None	365	None	365	No test	No test	No test	No test	No test	No test	No test	No test	High risk
1238	0	No	57	Female	No	No	No	No	No	No	No	No	No	Yes	No	No	No	1	Slightly suspicious	130	70	90	85	Aspecific	No	No	No		66	10		None	365	None	365	Test performed	No test	No test	No test	No test	No test	Test performed	No test	Low risk
1239	0	Yes	51	Female	Yes	Yes	No	No	No	No	Yes	No	Yes	Yes	No	Yes	No	3	Moderately suspicious	120	80	93.33	85	Normal	No	No	yes	134	52	12	1	None	365	None	365	Test performed	Nonconclusive test	No test	No test	No test	Test performed	Test performed	Nonconclusive test	Low risk
1240	0	No	55	Female	No	No	No	No	No	No	No	No	No	No	No	No	No	0	Slightly suspicious	110	65	80	90	Normal	No	No	yes	49	78	7	0	None	365	None	365	No test	No test	No test	No test	No test	No test	No test	No test	Low risk
1242	0	No	66	Female	No	No	No	No	No	No	No	No	No	No	No	Yes	No	1	Slightly suspicious	135	80	98.33	77	Normal	No	No	yes		137	9		None	365	None	365	No test	No test	No test	Negative test	No test	Test performed	Test performed	Negative test	Low risk
1247	0	Yes	78	Female	No	Yes	Yes	No	No	No	No	No	No	No	Yes	No	No	1	Highly suspicious	127	81	96.33	75	Aspecific	No	No	No		120	12	1	None	365	None	365	No test	No test	No test	No test	No test	No test	No test	No test	High risk
1250	0	Yes	60	Female	Yes	Yes	No	No	No	No	No	No	Yes	Yes	Yes	Yes	No	4	Highly suspicious	160	85	110	94	LBBB	No	yes	No	56	85	12	1	None	365	None	365	Test performed	No test	No test	No test	No test	No test	Test performed	No test	High risk
1252	0	Yes	64	Female	Yes	Yes	No	No	No	No	Yes	No	Yes	Yes	Yes	Yes	Yes	5	Highly suspicious	176	65	102	62	Normal	No	No	yes		49	9		None	365	None	365	No test	No test	No test	No test	No test	No test	No test	No test	High risk
1256	0	Yes	81	Female	No	Yes	Yes	No	No	No	No	No	No	No	Yes	No	No	1	Highly suspicious	140	80	100	71	Normal	No	No	yes	90	22	12	1	None	365	None	365	No test	No test	No test	No test	Positive test	No test	No test	Positive test (at least 1)	High risk
1260	0	No	45	Male	No	No	No	No	No	No	No	No	Yes	Yes	No	No	No	2	Moderately suspicious	146	94	111.33	98	Normal	No	No	No		121	8		None	365	None	365	Test performed	No test	No test	No test	No test	No test	Test performed	No test	Low risk
1262	0	No	57	Female	No	No	No	No	No	No	No	No	Yes	No	No	Yes	No	2	Moderately suspicious	155	90	111.67	55	Aspecific	No	No	No		46	5		None	365	None	365	No test	No test	No test	Positive test	No test	Test performed	Test performed	Positive test (at least 1)	Low risk
1265	0	No	62	Female	No	No	No	No	No	No	No	No	No	No	No	No	No	0	Moderately suspicious	158	85	109.33	77	1st AV block	No	No	yes		110	4		None	365	None	365	No test	Negative test	No test	No test	No test	Test performed	Test performed	Negative test	Low risk
1266	0	No	63	Female	No	No	No	No	No	No	No	No	No	Yes	Yes	Yes	No	3	Moderately suspicious	152	80	104	64	Normal	No	No	yes		48	5		None	365	None	365	Test performed	No test	No test	No test	No test	No test	Test performed	No test	Low risk
1268	0	No	54	Male	No	No	No	No	No	No	No	No	Yes	No	No	No	No	1	Slightly suspicious	142	78	99.33	60	Normal	No	No	yes		96	5		None	365	None	365	No test	No test	No test	No test	No test	No test	No test	No test	Low risk
1270	0	No	49	Male	No	No	No	No	No	No	No	No	No	No	No	No	No	0	Moderately suspicious	150	80	103.33	70	Aspecific	No	No	No	124	188	6		None	365	None	365	Test performed	No test	No test	No test	No test	No test	Test performed	No test	Low risk
1273	0	Yes	67	Male	Yes	Yes	Yes	No	No	No	No	No	No	No	No	No	Yes	1	Moderately suspicious	143	79	100.33	57	Normal	No	yes	yes	105	75	13		None	365	None	365	No test	No test	No test	No test	No test	No test	No test	No test	Low risk
1277	0	No	72	Female	No	No	No	No	No	No	No	No	No	No	Yes	No	No	1	Moderately suspicious	184	91	122	68	Normal	No	No	yes	58	171	9		None	365	None	365	Test performed	No test	Positive test	No test	No test	Test performed	Test performed	Positive test (at least 1)	Low risk
1278	0	No	45	Female	No	No	No	No	No	No	No	Yes	Yes	Yes	Yes	Yes	No	4	Moderately suspicious	120	70	86.67	60	Normal	No	No	yes		106	4	1	None	365	None	365	No test	No test	No test	No test	No test	No test	No test	No test	Low risk
1282	0	Yes	49	Male	No	Yes	Yes	No	No	No	No	No	Yes	Yes	No	No	No	2	Moderately suspicious	100	65	76.67	59	LBBB	No	yes	No		103	14		None	365	None	365	No test	No test	Positive test	No test	No test	Test performed	Test performed	Positive test (at least 1)	Low risk
1284	0	Yes	68	Male	Yes	No	Yes	No	No	No	No	No	Yes	Yes	Yes	Yes	No	4	Slightly suspicious	147	74	98.33	110	Normal	Yes	No	yes		146	10		None	365	None	365	Test performed	Negative test	No test	No test	No test	Test performed	Test performed	Negative test	Low risk
1287	0	Yes	67	Male	No	Yes	Yes	No	Yes	No	No	No	No	No	Yes	No	No	1	Highly suspicious	155	80	105	80	Normal	No	yes	yes		222	10		None	365	None	365	No test	No test	Negative test	No test	No test	Test performed	Test performed	Negative test	High risk
1288	0	Yes	67	Male	No	Yes	Yes	No	No	No	No	No						0	Moderately suspicious	130	70	90	75	Normal	No	No	yes		92	13		None	365	None	365	No test	No test	No test	No test	No test	No test	No test	No test	Low risk
1289	0	Yes	59	Male	Yes	Yes	Yes	No	No	No	No	Yes	Yes	Yes	Yes	Yes	No	4	Moderately suspicious	120	84	96	68	Normal	Yes	No	yes		89	6		None	365	None	365	Test performed	Negative test	No test	No test	No test	Test performed	Test performed	Negative test	Low risk
1295	0	Yes	64	Male	Yes	Yes	No	No	No	No	No	No	No	Yes	Yes	Yes	No	3	Moderately suspicious	160	87	111.33	53	Normal	No	No	No		117	9		None	365	None	365	No test	Negative test	No test	No test	No test	Test performed	Test performed	Negative test	Low risk
1296	0	Yes	65	Male	No	Yes	Yes	No	No	No	No	No	No	No	No	No	Yes	1	Moderately suspicious	140	70	93.33	78	Normal	No	No	yes		110	11		None	365	None	365	Test performed	Negative test	No test	No test	No test	Test performed	Test performed	Negative test	Low risk
1297	0	No	77	Female	No	No	No	No	No	No	No	No	No	No	No	Yes	No	1	Moderately suspicious	125	65	85	66	Normal	No	yes	yes		55	10		None	365	None	365	Test performed	Negative test	No test	No test	No test	Test performed	Test performed	Negative test	Low risk
1298	0	No	41	Male	No	No	No	No	No	No	No	No	No	Yes	No	No	No	1	Slightly suspicious	140	70	93.33	54	Aspecific	No	No	No	79	112	1		None	365	None	365	Test performed	Nonconclusive test	No test	Negative test	No test	Test performed	Test performed	Negative test	Low risk
1302	0	No	47	Male	No	No	No	No	No	No	No	No	No	No	Yes	No	No	1	Slightly suspicious	125	77	93	66	Normal	No	No	yes		162	8		None	365	None	365	No test	Negative test	No test	No test	No test	Test performed	Test performed	Negative test	Low risk
1304	0	Yes	52	Male	No	Yes	No	No	No	No	No	No	Yes	No	No	No	No	1	Highly suspicious	150	65	93.33	44	Normal	No	yes	yes	89	101	12		None	365	None	365	Test performed	Nonconclusive test	No test	No test	Negative test	Test performed	Test performed	Negative test	High risk
1306	0	No	72	Female	No	No	No	Yes	No	No	No	No	No	No	No	Yes	No	1	Moderately suspicious	148	65	92.67	90	Normal	Yes	No	yes	69	120	8		None	365	None	365	No test	No test	No test	No test	No test	No test	No test	No test	High risk
1313	0	Yes	62	Female	No	Yes	Yes	Yes	No	No	No	Yes	Yes	No	No	No	No	1	Highly suspicious	195	95	128.33	53	Normal	No	yes	yes	62	184	8	3	None	365	Revascularization	1	2	No test	No test	No test	Positive test	No test	No test	Positive test (at least 1)	High risk
1315	0	Yes	66	Male	Yes	Yes	No	No	No	No	No	Yes	Yes	No	Yes	Yes	No	3	Highly suspicious	133	66	88.33	99	Normal	Yes	No	yes	108	29	13		None	365	None	365	Test performed	Nonconclusive test	No test	No test	No test	Test performed	Test performed	Nonconclusive test	High risk
1316	0	No	77	Female	No	No	No	No	No	No	No	No	No	No	No	No	No	0	Moderately suspicious	128	44	72	67	Normal	No	No	yes		117	13		None	365	None	365	No test	Nonconclusive test	No test	No test	No test	Test performed	Test performed	Nonconclusive test	Low risk
1317	0	No	63	Female	No	No	No	No	No	No	No	No	No	No	Yes	Yes	No	2	Slightly suspicious	175	80	111.67	59	Normal	No	No	yes		120	6		None	365	None	365	No test	No test	No test	No test	No test	No test	No test	No test	Low risk
1318	0	Yes	55	Female	No	Yes	Yes	No	No	No	No	No	Yes	Yes	No	Yes	No	3	Highly suspicious	145	85	105	89	Normal	No	No	yes	88	96	7	1	None	365	None	365	Test performed	Nonconclusive test	No test	No test	No test	Test performed	Test performed	Nonconclusive test	High risk
1321	0	Yes	64	Female	No	No	Yes	No	No	No	No	No	Yes	No	Yes	Yes	Yes	4	Moderately suspicious	135	77	96.33	68	Normal	No	yes	yes		65	10	1	None	365	None	365	No test	Negative test	No test	No test	No test	Test performed	Test performed	Negative test	Low risk
1324	0	Yes	84	Female	No	Yes	No	No	No	Yes	No	Yes	No	Yes	Yes	Yes	No	3	Highly suspicious	150	65	93.33	70	Aspecific	No	No	No		252	8	0	None	365	None	365	No test	No test	No test	No test	Negative test	No test	No test	Negative test	High risk
1328	0	No	78	Male	No	No	No	No	No	No	No	No	No	No	Yes	Yes	Yes	3	Moderately suspicious	130	53	78.67	76	1st AV block	No	No	yes		58	8		None	365	None	365	No test	Negative test	No test	No test	No test	Test performed	Test performed	Negative test	Low risk
1329	0	Yes	46	Female	Yes	No	Yes	No	No	No	No	No	Yes	Yes	No	No	No	2	Moderately suspicious	149	81	103.67	88	Normal	No	No	yes		99	8		None	365	None	365	No test	No test	No test	No test	No test	No test	No test	No test	Low risk
1330	0	No	40	Female	No	No	No	No	No	No	No	No	Yes	No	Yes	No	No	2	Slightly suspicious	129	82	97.67	96	Normal	No	No	yes		87	5		None	365	None	365	No test	No test	No test	No test	No test	No test	No test	No test	Low risk
1331	0	No	62	Female	No	No	No	Yes	No	No	No	No	No	No	No	No	No	0	Moderately suspicious	155	80	105	63	Normal	No	No	yes		71	6		None	365	None	365	No test	No test	No test	Positive test	No test	Test performed	Test performed	Positive test (at least 1)	High risk
1332	0	No	70	Male	No	No	No	No	No	No	No	No	No	No	No	Yes	No	1	Slightly suspicious	103	57	72.33	80	Normal	No	No	yes	108	170	14		None	365	None	365	No test	No test	No test	No test	No test	No test	No test	No test	Low risk
1335	0	Yes	49	Male	Yes	Yes	Yes	No	No	No	No	No	No	No	Yes	Yes	No	2	Moderately suspicious	130	90	103.33	60	Normal	No	No	No		109	14	3	None	365	None	365	No test	No test	No test	No test	No test	No test	No test	No test	Low risk
1337	0	Yes	59	Male	No	Yes	No	No	No	No	No	No	No	Yes	No	No	No	1	Highly suspicious	155	85	108.33	55	Normal	Yes	No	yes		209	10		None	365	None	365	No test	Negative test	No test	No test	No test	Test performed	Test performed	Negative test	High risk
1339	0	Yes	66	Female	No	Yes	Yes	No	No	No	No	Yes	Yes	Yes	Yes	Yes	No	4	Slightly suspicious	159	76	103.67	79	Normal	No	yes	yes	70	145	11		None	365	None	365	No test	No test	No test	No test	No test	No test	No test	No test	Low risk
1342	0	No	58	Male	No	No	No	No	No	No	No	No	No	Yes	No	No	No	1	Slightly suspicious	130	80	96.67	65	Normal	No	No	yes		189	7		None	365	None	365	No test	No test	No test	No test	No test	No test	No test	No test	Low risk
1345	0	No	64	Female	No	No	No	No	No	No	No	No	No	No	No	No	No	0	Slightly suspicious	120	75	90	69	Normal	No	No	yes		84	8		None	365	None	365	No test	No test	No test	Positive test	No test	Test performed	Test performed	Positive test (at least 1)	Low risk
1346	0	Yes	62	Male	No	Yes	No	No	No	No	No	No	Yes	No	Yes	Yes	No	3	Highly suspicious	157	94	115	60	Normal	No	yes	No		110	11	0	None	365	Revascularization	8	Test performed	No test	No test	No test	Positive test	No test	Test performed	Positive test (at least 1)	High risk
1352	0	No	83	Female	No	No	No	No	No	No	No	No	No	No	Yes	Yes	No	2	Slightly suspicious	148	61	90	75	Normal	No	yes	yes		114	10		None	365	None	365	Test performed	No test	No test	No test	No test	No test	Test performed	No test	Low risk
1353	0	No	64	Female	No	No	No	No	No	No	No	No	No	No	Yes	Yes	No	2	Moderately suspicious	185	81	115.67	84	Normal	No	No	yes		201	11		None	365	None	365	Test performed	No test	No test	No test	No test	No test	Test performed	No test	Low risk
1354	0	Yes	70	Male	Yes	No	Yes	No	No	No	No	No	No	Yes	Yes	Yes	No	3	Moderately suspicious	210	90	130	54	Aspecific	No	No	No	74	70	13		None	365	None	365	Test performed	No test	No test	No test	Positive test	No test	Test performed	Positive test (at least 1)	Low risk
1357	0	No	65	Female	No	No	No	No	No	No	No	No	No	Yes	Yes	No	No	2	Moderately suspicious	142	77	98.67	61	1st AV block	No	No	yes	62	55	8		None	365	None	365	No test	No test	No test	No test	No test	No test	No test	No test	Low risk
1358	0	Yes	64	Female	No	Yes	No	No	No	No	No	No	Yes	Yes	Yes	No	No	3	Slightly suspicious	131	89	103	89	Normal	No	No	yes		81	8		None	365	None	365	No test	No test	No test	No test	No test	No test	No test	No test	Low risk
1359	0	No	57	Male	No	No	No	No	No	No	No	No	Yes	No	Yes	No	No	2	Moderately suspicious	166	92	116.67	72	Normal	No	No	yes		176	8		None	365	Revascularization	64	No test	Negative test	No test	Positive test	No test	Test performed	Test performed	Positive test (at least 1)	Low risk
1361	0	No	47	Male	No	No	No	No	No	No	No	No	Yes	Yes	Yes	Yes	No	4	Slightly suspicious	155	95	115	80	Aspecific	No	No	No		81	5	0	None	365	None	365	No test	Negative test	No test	No test	No test	Test performed	Test performed	Negative test	Low risk
1362	0	No	60	Female	No	No	No	No	No	No	No	No	Yes	No	Yes	No	No	2	Slightly suspicious	133	83	99.67	74	Normal	No	No	yes		31	6		None	365	None	365	No test	No test	No test	No test	No test	No test	No test	No test	Low risk
1363	0	Yes	91	Female	No	Yes	Yes	No	No	No	No	No	No	No	No	No	No	0	Highly suspicious	160	84	109.33	52	RBBB	No	No	No		42	12		MI	344	Revascularization	18	No test	No test	No test	No test	Positive test	No test	No test	Positive test (at least 1)	High risk
1364	0	Yes	57	Male	Yes	Yes	No	No	No	No	No	No	No	Yes	Yes	Yes	No	3	Highly suspicious	130	70	90	78	Normal	No	No	yes		187	8		None	365	None	365	No test	Negative test	No test	No test	No test	Test performed	Test performed	Negative test	High risk
1367	0	No	75	Female	No	No	No	No	No	No	No	No	No	No	No	Yes	No	1	Slightly suspicious	135	50	78.33	70	Normal	No	No	yes		61	7		None	365	None	365	No test	No test	No test	No test	No test	No test	No test	No test	Low risk
1368	0	No	27	Female	No	No	No	No	No	No	No	No	No	No	No	No	No	0	Slightly suspicious	132	74	93.33	87	Normal	No	No	yes		32	4		None	365	None	365	No test	No test	No test	No test	No test	No test	No test	No test	Low risk
1371	0	No	38	Male	No	No	No	No	No	No	No	No	Yes	Yes	No	No	No	2	Slightly suspicious	140	88	105.33	65	Normal	No	No	yes	89	315	7		None	365	None	365	No test	No test	No test	No test	No test	No test	No test	No test	Low risk
1375	0	No	40	Female	No	No	No	No	No	No	No	No	No	No	No	No	No	0	Slightly suspicious	115	72	86.33	71	Normal	No	No	yes	71	1873	5		None	365	None	365	No test	No test	No test	No test	No test	No test	No test	No test	Low risk
1377	0	No	50	Male	No	No	No	No	No	No	No	No	No	Yes	No	No	No	1	Slightly suspicious	135	85	101.67	84	Normal	No	No	yes		65	4		None	365	None	365	No test	No test	No test	No test	No test	No test	No test	No test	Low risk
1380	0	Yes	52	Male	No	Yes	No	No	No	No	No	No	No	Yes	No	Yes	No	2	Slightly suspicious	195	115	141.67	88	Normal	No	No	yes		170	10		None	365	None	365	No test	No test	No test	No test	No test	No test	No test	No test	Low risk
1381	0	Yes	58	Male	No	Yes	Yes	No	No	No	No	No	Yes	Yes	Yes	Yes	No	4	Highly suspicious	135	75	95	72	1st AV block	No	yes	No	83	195	8	1	None	365	None	365	Test performed	Nonconclusive test	Negative test	No test	No test	Test performed	Test performed	Negative test	High risk
1383	0	Yes	81	Female	Yes	Yes	Yes	No	No	No	No	No	No	No	Yes	No	Yes	2	Highly suspicious	120	55	76.67	116	Normal	Yes	No	yes	99	15	11		None	365	None	365	No test	No test	No test	No test	No test	No test	No test	No test	High risk
1385	0	No	61	Female	No	No	No	No	No	No	No	No	No	No	No	No	No	0	Slightly suspicious	135	75	95	81	Normal	No	No	yes	59	82	7		None	365	None	365	No test	Negative test	No test	No test	No test	Test performed	Test performed	Negative test	Low risk
1386	0	Yes	50	Female	No	Yes	Yes	No	No	No	No	No	Yes	Yes	No	No	No	2	Slightly suspicious	145	70	95	49	Normal	No	No	yes		71	4		None	365	None	365	No test	No test	No test	No test	No test	No test	No test	No test	Low risk
1389	0	No	37	Male	No	No	No	No	No	No	No	No	Yes	No	No	No	No	1	Slightly suspicious	120	85	96.67	57	Normal	No	No	yes		136	6		None	365	None	365	No test	No test	No test	No test	No test	No test	No test	No test	Low risk
1394	0	No	68	Male	No	No	No	No	No	No	No	No	No	No	No	No	No	0	Slightly suspicious	113	50	71	73	Normal	No	No	yes	89	132	13		None	365	None	365	No test	No test	No test	No test	No test	No test	No test	No test	Low risk
1397	0	Yes	59	Male	Yes	Yes	No	No	No	No	No	No	Yes	No	No	No	No	1	Slightly suspicious	145	93	110.33	63	Normal	No	No	yes		144	10		None	365	None	365	No test	No test	No test	No test	No test	No test	No test	No test	Low risk
1398	0	No	60	Female	No	No	No	No	No	No	No	No	Yes	No	No	Yes	No	2	Slightly suspicious	155	80	105	60	Normal	No	No	yes		53	7		None	365	None	365	No test	No test	No test	Negative test	No test	Test performed	Test performed	Negative test	Low risk
1401	0	Yes	73	Female	Yes	Yes	No	No	No	No	No	No	No	No	Yes	Yes	No	2	Moderately suspicious	153	70	97.67	57	Normal	No	No	yes		119	10		None	365	None	365	No test	No test	No test	No test	No test	No test	No test	No test	Low risk
1404	0	No	49	Female	No	No	No	No	No	No	No	No	Yes	No	Yes	No	No	2	Slightly suspicious	150	77	101.33	71	Normal	No	No	yes	49	103	4	0	None	365	None	365	No test	No test	No test	No test	No test	No test	No test	No test	Low risk
1405	0	No	37	Male	No	No	No	No	No	No	No	No	No	No	No	No	No	0	Slightly suspicious	116	64	81.33	60	Normal	No	No	yes		134	7		None	365	None	365	No test	No test	No test	No test	No test	No test	No test	No test	Low risk
1407	0	No	54	Male	No	No	No	No	No	No	No	No	No	Yes	Yes	No	No	2	Slightly suspicious	167	92	117	78	Aspecific	No	No	No	71	120	9	0	None	365	None	365	No test	No test	No test	No test	No test	No test	No test	No test	Low risk
1409	0	No	61	Male	No	No	No	No	No	No	No	No	No	No	No	No	No	0	Slightly suspicious	140	85	103.33	99	Normal	No	No	yes		62	7		None	365	None	365	No test	No test	No test	No test	No test	No test	No test	No test	Low risk
1411	0	No	52	Male	No	No	No	No	No	No	No	No	No	No	No	No	No	0	Slightly suspicious	130	80	96.67	78	Normal	No	No	yes		78	6		None	365	None	365	No test	No test	No test	No test	No test	No test	No test	No test	Low risk
1413	0	No	61	Male	No	No	No	No	No	No	No	No	No	Yes	No	Yes	No	2	Slightly suspicious	120	80	93.33	71	Normal	No	No	yes		81	6		None	365	None	365	No test	No test	No test	No test	No test	No test	No test	No test	Low risk
1414	0	No	71	Male	No	No	No	No	No	No	Yes	No	Yes	Yes	No	No	No	2	Slightly suspicious	153	66	95	73	Aspecific	No	No	No	72	86	9		None	365	None	365	No test	No test	No test	No test	No test	No test	No test	No test	Low risk
1417	0	Yes	49	Female	Yes	Yes	Yes	No	No	No	No	No	Yes	No	No	No	Yes	2	Highly suspicious	146	63	90.67	73	Normal	No	yes	yes	54	117	10	2	None	365	Revascularization	50	Test performed	No test	Positive test	No test	No test	Test performed	Test performed	Positive test (at least 1)	High risk
1418	0	Yes	65	Female	No	Yes	Yes	No	No	No	No	No	Yes	Yes	Yes	No	Yes	4	Highly suspicious	170	85	113.33	84	Normal	No	No	yes	82	75	8		None	365	Revascularization	359	Test performed	No test	No test	No test	Positive test	No test	Test performed	Positive test (at least 1)	High risk
1420	0	No	70	Male	No	No	No	No	No	No	No	No	No	No	No	No	No	0	Slightly suspicious	125	75	91.67	70	Aspecific	No	No	No	91	70	10		None	365	None	365	No test	No test	No test	No test	No test	No test	No test	No test	Low risk
1422	0	Yes	73	Female	No	Yes	No	No	No	No	No	No	No	No	No	No	No	0	Moderately suspicious	175	75	108.33	70	Normal	No	No	yes		125	5	1	None	365	None	365	No test	No test	No test	No test	Negative test	No test	No test	Negative test	Low risk
1425	0	Yes	61	Male	No	Yes	No	No	No	No	No	No	Yes	No	Yes	No	No	2	Moderately suspicious	167	88	114.33	81	Normal	No	No	yes		75	8		None	365	None	365	No test	No test	No test	No test	No test	No test	No test	No test	Low risk
1426	0	No	52	Male	No	No	No	No	No	No	No	No	No	No	No	No	No	0	Slightly suspicious	106	73	84	75	Normal	No	No	yes		34	6		None	365	None	365	No test	No test	No test	No test	No test	No test	No test	No test	Low risk
1432	0	No	64	Male	No	No	No	No	No	No	No	No	No	No	Yes	No	No	1	Slightly suspicious	130	77	94.67	84	Normal	No	No	yes	92	65	8		None	365	None	365	No test	No test	No test	No test	No test	No test	No test	No test	Low risk
1436	0	No	68	Male	No	No	No	No	No	No	No	No	No	No	No	Yes	No	1	Slightly suspicious	105	60	75	54	Normal	No	No	yes		79	14	1	None	365	Revascularization	255	Test performed	No test	Negative test	No test	No test	Test performed	Test performed	Negative test	Low risk
1439	0	No	47	Male	No	No	No	No	No	No	No	No	No	No	No	No	No	0	Moderately suspicious	123	66	85	58	Normal	No	No	yes	78	114	7	1	None	365	None	365	Test performed	Negative test	No test	No test	No test	Test performed	Test performed	Negative test	Low risk
1442	0	No	37	Male	No	No	No	No	No	No	No	No						0	Slightly suspicious	130	80	96.67	82	Normal	No	No	yes		94	5		None	365	None	365	Test performed	No test	No test	No test	No test	No test	Test performed	No test	Low risk
1455	0	Yes	62	Female	No	Yes	Yes	Yes	No	No	No	No	No	No	No	No	Yes	1	Moderately suspicious	140	85	103.33	81	Normal	No	No	yes	56	75	10	2	None	365	Revascularization	7	Test performed	No test	No test	No test	Positive test	No test	Test performed	Positive test (at least 1)	High risk
1457	0	Yes	76	Female	No	No	Yes	No	No	No	No	No	No	No	Yes	Yes	No	2	Slightly suspicious	147	95	112.33	90	Normal	No	No	yes		53	11		None	365	None	365	Test performed	No test	No test	No test	No test	No test	Test performed	No test	Low risk
1458	0	Yes	82	Male	No	Yes	Yes	No	No	No	No	Yes	Yes	No	Yes	No	No	2	Moderately suspicious	105	65	78.33	80	Normal	No	No	yes	132	107	13		None	365	None	365	No test	No test	No test	No test	No test	No test	No test	No test	Low risk
1459	0	No	72	Female	No	No	No	No	No	No	No	Yes	Yes	No	No	Yes	No	2	Slightly suspicious	151	75	100.33	88	Normal	No	No	yes	72	114	7		None	365	None	365	Test performed	Negative test	No test	No test	No test	Test performed	Test performed	Negative test	Low risk
1460	0	Yes	80	Female	Yes	Yes	No	No	No	No	No	No	No	No	Yes	Yes	No	2	Moderately suspicious	155	85	108.33	55	Normal	No	No	No	87	51	14		None	365	None	365	No test	No test	Negative test	No test	No test	Test performed	Test performed	Negative test	Low risk
1461	0	No	28	Male	No	No	No	No	No	No	No	No	No	Yes	No	No	No	1	Slightly suspicious	135	74	94.33	65	Normal	No	No	yes		106	8		None	365	None	365	Test performed	No test	No test	No test	No test	No test	Test performed	No test	Low risk
1464	0	No	67	Male	No	No	No	No	No	No	No	No	No	No	Yes	Yes	No	2	Slightly suspicious	145	80	101.67	87	1st AV block	No	yes	No	98	92	8		None	365	None	365	Test performed	No test	No test	No test	No test	No test	Test performed	No test	Low risk
1465	0	No	61	Female	No	No	No	No	No	No	No	No	No	Yes	Yes	No	No	2	Slightly suspicious	120	65	83.33	75	Normal	No	No	yes	68	95	6		None	365	None	365	No test	No test	No test	No test	No test	No test	No test	No test	Low risk
1470	0	No	78	Male	No	No	No	No	No	No	No	No	No	Yes	No	No	No	1	Moderately suspicious	175	65	101.67	73	LBBB	No	No	No		252	12		None	365	None	365	Test performed	No test	No test	Negative test	No test	Test performed	Test performed	Negative test	Low risk
1471	0	No	61	Male	No	No	No	No	No	No	No	No	No	Yes	No	No	No	1	Slightly suspicious	135	80	98.33	65	Aspecific	No	No	No		133	8		None	365	None	365	No test	Negative test	No test	No test	No test	Test performed	Test performed	Negative test	Low risk
1473	0	No	41	Female	No	No	No	No	No	No	No	No	No	No	No	No	No	0	Slightly suspicious	115	60	78.33	78	Normal	No	No	yes		57	6		None	365	None	365	No test	No test	No test	No test	No test	No test	No test	No test	Low risk
1476	0	No	60	Female	No	No	No	No	No	No	No	No						0	Slightly suspicious	167	95	119	65	Aspecific	No	No	No		51	8		None	365	None	365	No test	No test	No test	No test	No test	No test	No test	No test	Low risk
1482	0	No	88	Female	No	No	No	No	No	No	Yes	No	No	No	Yes	No	No	1	Slightly suspicious	134	64	87.33	91	LBBB	No	No	No	67	52	11		None	365	None	365	No test	No test	No test	No test	No test	No test	No test	No test	Low risk
1486	0	No	53	Female	No	No	No	No	No	No	No	No	No	No	No	No	No	0	Slightly suspicious	160	85	110	57	Normal	No	No	yes		131	5		None	365	None	365	No test	No test	No test	No test	No test	No test	No test	No test	Low risk
1488	0	No	61	Male	No	No	No	No	No	No	No	No	Yes	No	Yes	No	Yes	3	Moderately suspicious	140	83	102	68	Normal	No	yes	No	112	169	10		None	365	None	365	No test	Negative test	No test	No test	No test	Test performed	Test performed	Negative test	Low risk
1490	0	No	83	Female	No	No	No	No	No	No	No	No	No	No	Yes	No	No	1	Slightly suspicious	195	65	108.33	75	Normal	No	No	yes	54	88	8		None	365	None	365	No test	No test	No test	No test	No test	No test	No test	No test	Low risk
1493	0	No	50	Female	No	No	No	No	No	No	No	No	No	No	No	No	No	0	Slightly suspicious	105	60	75	85	Normal	No	No	yes	65	65	5		None	365	None	365	No test	No test	No test	No test	No test	No test	No test	No test	Low risk
1495	0	No	58	Female	No	No	No	No	No	No	No	No	No	No	No	No	No	0	Slightly suspicious	120	68	85.33	91	Normal	No	No	yes	63	61	6		None	365	None	365	No test	Negative test	No test	No test	No test	Test performed	Test performed	Negative test	Low risk
1498	0	No	58	Female	No	No	No	No	No	No	No	No	Yes	Yes	No	No	No	2	Slightly suspicious	100	80	86.67	58	Normal	No	No	yes		50	5		None	365	None	365	Test performed	No test	No test	Negative test	No test	Test performed	Test performed	Negative test	Low risk
1499	0	No	59	Male	No	No	No	No	No	No	No	No	No	No	Yes	Yes	Yes	3	Slightly suspicious	161	71	101	82	Normal	No	No	yes	74	84	10		None	365	None	365	No test	No test	No test	No test	No test	No test	No test	No test	Low risk
1501	0	No	63	Female	No	No	No	No	No	No	No	No	Yes	No	Yes	Yes	No	3	Moderately suspicious	168	85	112.67	62	Normal	Yes	No	yes	58	97	7		MI	304	MI	304	No test	No test	No test	No test	Test performed after event	No test	No test	No test	Low risk
1503	0	Yes	59	Male	Yes	Yes	Yes	No	No	No	No	No	Yes	No	No	No	No	1	Moderately suspicious	114	73	86.67	70	Normal	No	No	yes	74	111	8		None	365	None	365	No test	No test	No test	No test	No test	No test	No test	No test	Low risk
1507	0	No	51	Male	No	No	No	Yes	Yes	No	No	No	No	Yes	Yes	Yes	Yes	4	Highly suspicious	140	90	106.67	70	Normal	No	No	yes	65	124	10		None	365	Revascularization	123	2	Positive test	No test	No test	Positive test	Test performed	Test performed	Positive test (at least 1)	High risk
1511	0	No	66	Female	No	No	No	No	No	No	Yes	No	No	Yes	Yes	Yes	Yes	4	Moderately suspicious	110	53	72	84	Normal	No	yes	No		50	8		None	365	None	365	No test	No test	No test	No test	No test	No test	No test	No test	Low risk
1519	0	No	70	Male	No	No	No	Yes	No	No	No	No	Yes	Yes	Yes	Yes	No	4	Highly suspicious	130	70	90	60	Aspecific	No	No	No	60	86	7	1	None	365	Revascularization	72	Test performed	No test	No test	No test	Positive test	No test	Test performed	Positive test (at least 1)	High risk
1521	0	No	23	Male	No	No	No	No	No	No	No	No	No	Yes	No	No	No	1	Slightly suspicious	134	81	98.67	60	Normal	No	No	yes	83	78	5		None	365	None	365	No test	No test	No test	No test	No test	No test	No test	No test	Low risk
1523	0	No	52	Male	No	No	No	No	No	No	No	No	No	No	No	No	No	0	Slightly suspicious	125	85	98.33	83	Normal	No	No	yes	87	93	7		None	365	None	365	No test	No test	No test	No test	No test	No test	No test	No test	Low risk
1526	0	Yes	46	Female	Yes	No	No	No	No	No	No	No	No	No	No	No	No	0	Moderately suspicious	165	74	104.33	57	Normal	No	No	No		93	10		None	365	None	365	Test performed	No test	No test	Negative test	No test	Test performed	Test performed	Negative test	Low risk
1527	0	No	37	Male	No	No	No	No	No	No	No	No	No	Yes	Yes	Yes	No	3	Moderately suspicious	155	110	125	81	Aspecific	No	No	No	76	77	7		None	365	None	365	Test performed	No test	No test	No test	No test	No test	Test performed	No test	Low risk
1528	0	No	47	Male	No	No	No	No	No	No	No	No	No	No	No	No	No	0	Moderately suspicious	130	80	96.67	60	Normal	No	No	yes	87	152	7		None	365	None	365	No test	No test	No test	No test	No test	No test	No test	No test	Low risk
1531	0	Yes	56	Male	Yes	Yes	No	No	No	No	No	No	Yes	Yes	No	Yes	Yes	4	Highly suspicious	137	76	96.33	64	Normal	No	No	No		60	7		None	365	None	365	Test performed	No test	No test	No test	Negative test	No test	Test performed	Negative test	High risk
1532	0	No	66	Female	No	No	No	No	No	No	No	No	No	Yes	Yes	No	No	2	Moderately suspicious	131	65	87	60	Normal	No	No	yes	87	88	11		None	365	None	365	Test performed	Negative test	No test	No test	No test	Test performed	Test performed	Negative test	Low risk
1533	0	No	54	Female	No	No	No	No	No	Yes	No	No	Yes	No	Yes	Yes	No	3	Moderately suspicious	149	88	108.33	85	Normal	No	No	yes		201	6		None	365	None	365	No test	No test	No test	No test	No test	No test	No test	No test	Low risk
1534	0	No	55	Male	No	No	No	No	No	No	No	No	No	Yes	No	Yes	No	2	Slightly suspicious	137	83	101	57	Normal	No	No	yes		167	6		None	365	None	365	No test	No test	No test	No test	No test	No test	No test	No test	Low risk
1535	0	No	58	Female	No	No	No	No	No	No	No	No	No	Yes	Yes	Yes	No	3	Moderately suspicious	151	83	105.67	70	Normal	No	No	yes		84	8		None	365	None	365	No test	No test	No test	No test	No test	No test	No test	No test	Low risk
1536	1	Yes	65	Male	Yes	Yes	No	No	No	No	No	No	No	Yes	No	No	No	1	Slightly suspicious	105	66	79	58	Normal	No	yes	No		140	10		None	225	None	225	No test	No test	No test	No test	No test	No test	No test	No test	Low risk
1538	0	No	38	Male	No	No	No	No	No	No	No	No	Yes	No	No	No	No	1	Slightly suspicious	116	77	90	59	Aspecific	No	No	No		245	7		None	365	None	365	No test	No test	No test	No test	No test	No test	No test	No test	Low risk
1539	0	No	63	Male	No	No	No	No	No	No	No	No	No	No	Yes	Yes	No	2	Moderately suspicious	115	75	88.33	90	Normal	No	No	yes	74	159	8	1	None	365	None	365	Test performed	Negative test	No test	No test	No test	Test performed	Test performed	Negative test	Low risk
1540	0	No	54	Female	No	No	No	No	No	Yes	Yes	No	Yes	Yes	No	No	No	2	Moderately suspicious	132	60	84	58	Normal	No	No	No	45	37	6		None	365	None	365	No test	Nonconclusive test	Negative test	No test	No test	Test performed	Test performed	Negative test	Low risk
1541	0	Yes	76	Female	Yes	Yes	Yes	No	No	No	No	No	No	Yes	Yes	Yes	Yes	4	Highly suspicious	145	72	96.33	68	Normal	No	No	No	75	50	9		None	365	None	365	No test	No test	No test	No test	No test	No test	No test	No test	High risk
1543	0	No	73	Female	No	No	No	No	No	No	No	No	No	No	Yes	No	No	1	Slightly suspicious	139	79	99	52	Normal	No	No	yes		56	7		None	365	None	365	No test	No test	No test	No test	No test	No test	No test	No test	Low risk
1546	0	Yes	62	Female	No	Yes	No	No	No	No	No	No	Yes	No	Yes	No	No	2	Moderately suspicious	130	67	88	69	Normal	No	No	yes		64	7		None	365	None	365	No test	Negative test	No test	No test	No test	Test performed	Test performed	Negative test	Low risk
1547	0	No	52	Male	No	No	No	No	No	No	No	No	No	No	Yes	Yes	No	2	Highly suspicious	142	91	108	87	Normal	No	No	yes	77	94	10		None	365	None	365	No test	No test	No test	No test	No test	No test	No test	No test	High risk
1549	0	Yes	55	Female	Yes	Yes	No	No	No	No	No	Yes	No	No	Yes	No	Yes	2	Highly suspicious	120	70	86.67	100	Normal	Yes	No	yes	113	93	9		None	365	None	365	Test performed	No test	No test	No test	Negative test	No test	Test performed	Negative test	High risk
1552	0	Yes	65	Male	Yes	Yes	No	No	No	No	No	No	No	Yes	No	No	No	1	Highly suspicious	100	70	80	76	Normal	No	No	No		100	10	1	None	365	Revascularization	243	Test performed	Negative test	Negative test	Positive test	No test	Test performed	Test performed	Positive test (at least 1)	High risk
1558	0	No	27	Male	No	No	No	No	No	No	No	No	Yes	Yes	No	No	No	2	Slightly suspicious	125	78	93.67	69	Aspecific	No	yes	No		91	6		None	365	None	365	No test	No test	No test	No test	No test	No test	No test	No test	Low risk
1566	0	No	53	Female	No	No	No	No	No	No	No	No	No	Yes	No	No	No	1	Moderately suspicious	130	75	93.33	75	Normal	No	No	yes		61	7		None	365	None	365	No test	No test	No test	No test	No test	No test	No test	No test	Low risk
1567	0	No	68	Female	No	No	No	No	No	No	No	No	No	No	No	No	No	0	Slightly suspicious	165	70	101.67	70	Normal	No	No	yes		107	6		None	365	None	365	No test	No test	No test	No test	No test	No test	No test	No test	Low risk
1568	0	Yes	60	Male	Yes	Yes	Yes	No	No	No	No	No	Yes	No	No	No	No	1	Slightly suspicious	150	80	103.33	55	Normal	No	No	yes		190	9	0	None	365	None	365	No test	No test	No test	No test	No test	No test	No test	No test	Low risk
1569	0	No	67	Male	No	No	No	No	No	No	No	No	No	No	No	No	No	0	Slightly suspicious	140	80	100	75	Normal	No	No	yes	103	78	4		None	365	None	365	No test	Negative test	No test	No test	No test	Test performed	Test performed	Negative test	Low risk
1570	0	No	72	Female	No	No	No	No	No	Yes	No	No	No	No	Yes	Yes	Yes	3	Slightly suspicious	145	75	98.33	60	Aspecific	No	yes	No	58	55	7		None	365	None	365	No test	No test	Negative test	No test	No test	Test performed	Test performed	Negative test	Low risk
1572	0	No	50	Female	No	No	No	No	No	No	No	No	No	Yes	No	No	No	1	Moderately suspicious	120	75	90	80	Normal	No	No	yes	78	54	6		None	365	None	365	Test performed	No test	No test	No test	No test	No test	Test performed	No test	Low risk
1573	0	No	51	Female	No	No	No	No	No	No	No	No	Yes	Yes	No	No	No	2	Moderately suspicious	135	75	95	80	Normal	No	No	yes	66	74	7	0	None	365	None	365	No test	No test	No test	Negative test	No test	Test performed	Test performed	Negative test	Low risk
1577	0	Yes	74	Male	Yes	Yes	Yes	No	Yes	No	No	Yes	No	No	Yes	No	Yes	2	Moderately suspicious	100	75	83.33	120	RBBB	No	No	No	143	32	13		None	365	None	365	Test performed	No test	No test	No test	No test	No test	Test performed	No test	Low risk
1579	0	No	60	Male	No	No	No	No	No	No	No	No	Yes	Yes	Yes	No	No	3	Slightly suspicious	155	90	111.67	78	RBBB	No	No	No		95	7		None	365	None	365	No test	No test	No test	No test	No test	No test	No test	No test	Low risk
1580	0	Yes	61	Female	Yes	Yes	Yes	No	No	No	No	No	Yes	Yes	No	No	No	2	Moderately suspicious	107	56	73	80	Normal	No	No	yes	58	30	12		None	365	None	365	No test	No test	No test	No test	No test	No test	No test	No test	Low risk
1582	0	No	25	Female	No	No	No	No	No	No	No	No	Yes	No	No	No	No	1	Moderately suspicious	127	78	94.33	84	Normal	No	No	yes		74	5		None	365	None	365	No test	No test	No test	No test	No test	No test	No test	No test	Low risk
1592	0	No	63	Male	No	No	No	No	No	No	No	No	No	Yes	No	Yes	Yes	3	Moderately suspicious	135	75	95	98	Normal	No	No	yes		73	10	0	None	365	None	365	No test	Negative test	No test	No test	No test	Test performed	Test performed	Negative test	Low risk
1600	0	No	54	Female	No	No	No	No	No	No	No	No	Yes	Yes	Yes	Yes	No	4	Moderately suspicious	108	72	84	99	Normal	No	No	yes		53	6		None	365	None	365	No test	No test	No test	No test	No test	No test	No test	No test	Low risk
1603	0	No	70	Male	No	No	No	No	No	No	Yes	No	Yes	No	Yes	Yes	No	3	Moderately suspicious	180	90	120	75	Normal	No	No	yes	81	82	7		None	365	None	365	Test performed	No test	No test	No test	No test	No test	Test performed	No test	Low risk
1604	0	Yes	53	Female	No	Yes	No	No	No	No	No	No	Yes	Yes	Yes	No	No	3	Highly suspicious	188	87	120.67	83	Aspecific	No	No	No		74	7		None	365	None	365	No test	No test	No test	No test	No test	No test	No test	No test	High risk
1605	0	No	41	Female	No	No	No	No	No	No	No	No	Yes	Yes	Yes	No	No	3	Moderately suspicious	125	85	98.33	71	Normal	No	No	yes	52	56	5		None	365	None	365	No test	No test	No test	Negative test	No test	Test performed	Test performed	Negative test	Low risk
1611	0	No	40	Male	No	No	No	No	No	No	No	No	Yes	No	No	No	No	1	Slightly suspicious	133	90	104.33	90	Normal	No	yes	yes	97	136	10		None	365	None	365	No test	No test	No test	Negative test	No test	Test performed	Test performed	Negative test	Low risk
1612	0	No	71	Female	No	No	No	No	No	No	No	No	No	Yes	No	No	No	1	Moderately suspicious	118	74	88.67	110	Normal	No	No	yes	54	40	8	0	None	365	None	365	No test	No test	No test	No test	No test	No test	No test	No test	Low risk
1613	0	No	54	Male	No	No	No	No	No	No	No	No	Yes	Yes	No	No	No	2	Slightly suspicious	155	80	105	60	Normal	No	No	yes	103	113	8		None	365	None	365	No test	No test	No test	No test	No test	No test	No test	No test	Low risk
1615	0	No	66	Female	No	No	No	No	No	No	No	No	Yes	Yes	Yes	Yes	No	4	Moderately suspicious	177	57	97	50	Normal	No	No	yes	61	149	9		None	365	Revascularization	120	No test	Negative test	No test	Positive test	No test	Test performed	Test performed	Positive test (at least 1)	Low risk
1616	0	No	54	Female	No	No	No	No	No	No	No	No	No	Yes	No	No	No	1	Slightly suspicious	115	75	88.33	60	Normal	No	No	yes	70	113	6		None	365	None	365	No test	Nonconclusive test	No test	Negative test	No test	Test performed	Test performed	Negative test	Low risk
1617	0	No	60	Female	No	No	No	No	No	No	No	No	Yes	No	Yes	Yes	No	3	Moderately suspicious	120	75	90	75	Normal	Yes	No	yes	78	109	7		None	365	None	365	No test	Negative test	No test	No test	No test	Test performed	Test performed	Negative test	Low risk
1618	0	No	42	Male	No	No	No	No	No	No	No	No	Yes	No	No	No	No	1	Slightly suspicious	153	85	107.67	65	Normal	No	No	yes	103	112	5		None	365	None	365	No test	No test	No test	No test	No test	No test	No test	No test	Low risk
1622	0	No	78	Female	No	No	No	No	No	No	No	No	No	Yes	No	Yes	No	2	Slightly suspicious	155	60	91.67	69	Normal	No	No	yes	64	71	8		None	365	None	365	No test	Negative test	No test	No test	No test	Test performed	Test performed	Negative test	Low risk
1624	0	No	69	Female	No	No	No	No	No	No	No	No	No	Yes	No	No	No	1	Moderately suspicious	132	73	92.67	76	LBBB	No	No	No		36	12		None	365	None	365	Test performed	No test	No test	No test	No test	No test	Test performed	No test	Low risk
1631	0	Yes	65	Male	Yes	Yes	Yes	No	No	No	No	No	Yes	No	No	No	Yes	2	Moderately suspicious	147	66	93	63	Normal	No	yes	yes	74	106	8		None	365	None	365	No test	No test	No test	No test	No test	No test	No test	No test	Low risk
1634	0	No	81	Female	No	No	No	No	No	No	No	No	No	No	Yes	Yes	No	2	Slightly suspicious	102	62	75.33	100	Normal	No	No	No	78	39	11		None	365	None	365	Test performed	No test	No test	No test	No test	No test	Test performed	No test	Low risk
1638	0	No	61	Male	No	No	No	No	No	No	No	No	Yes	Yes	Yes	No	No	3	Moderately suspicious	122	68	86	61	Normal	No	No	yes		194	7		None	365	None	365	No test	Negative test	No test	No test	No test	Test performed	Test performed	Negative test	Low risk
1639	0	No	59	Male	No	No	No	Yes	No	No	No	No	Yes	Yes	No	No	No	2	Highly suspicious	110	70	83.33	62	Normal	No	No	yes		72	9	1	None	365	Revascularization	3	2	Test performed after event	No test	No test	No test	No test	No test	No test	High risk
1641	0	No	62	Female	No	No	No	No	No	No	No	No	Yes	Yes	No	No	No	2	Slightly suspicious	115	84	94.33	77	Normal	No	yes	yes	56	101	5		None	365	None	365	Test performed	No test	No test	No test	No test	No test	Test performed	No test	Low risk
1642	0	No	77	Male	No	No	No	No	No	No	No	No	No	No	No	No	No	0	Moderately suspicious	136	63	87.33	69	Normal	No	No	yes	81	91	10		None	365	None	365	No test	No test	No test	No test	No test	No test	No test	No test	Low risk
1643	0	Yes	56	Male	Yes	Yes	No	No	No	No	No	No	Yes	Yes	No	No	No	2	Highly suspicious	134	63	86.67	59	Normal	No	No	yes	93	127	8	1	None	365	None	365	No test	No test	No test	No test	No test	No test	No test	No test	High risk
1648	0	Yes	92	Female	No	No	Yes	No	No	No	No	No	Yes	No	No	No	Yes	2	Moderately suspicious	163	72	102.33	79	LBBB	No	No	No	59	71	6		None	365	None	365	No test	No test	No test	No test	No test	No test	No test	No test	Low risk
1652	0	No	52	Male	No	No	No	No	No	No	No	No	No	No	No	No	No	0	Moderately suspicious	115	70	85	60	Normal	No	No	yes	95	207	7		None	365	None	365	Test performed	No test	No test	No test	Negative test	No test	Test performed	Negative test	Low risk
1654	0	No	65	Male	No	No	No	No	No	No	No	No	No	Yes	Yes	Yes	Yes	4	Moderately suspicious	151	95	113.67	77	Normal	No	yes	yes	99	110	10		None	365	None	365	Test performed	Nonconclusive test	No test	Negative test	No test	Test performed	Test performed	Negative test	Low risk
1655	0	No	19	Female	No	No	No	No	No	No	No	No	No	No	Yes	No	No	1	Moderately suspicious	90	81	84	81	Normal	No	No	yes		75	8		None	365	None	365	No test	No test	No test	No test	No test	No test	No test	No test	Low risk
1656	0	No	22	Female	No	No	No	No	No	No	No	No	Yes	No	Yes	No	No	2	Moderately suspicious	120	60	80	70	Aspecific	No	yes	No	92	69	6		None	365	None	365	No test	No test	No test	No test	No test	No test	No test	No test	Low risk
1657	0	No	70	Female	No	No	No	No	No	No	No	No	No	No	Yes	No	No	1	Slightly suspicious	153	78	103	86	Normal	No	No	yes		98	8		None	365	None	365	No test	No test	No test	No test	No test	No test	No test	No test	Low risk
1658	0	No	73	Male	No	No	No	No	No	No	No	No	No	No	No	No	No	0	Slightly suspicious	120	85	96.67	66	Normal	No	No	yes		76	10		None	365	None	365	No test	No test	No test	No test	No test	No test	No test	No test	Low risk
1659	0	Yes	74	Male	Yes	No	Yes	No	No	No	No	No	No	No	Yes	No	No	1	Highly suspicious	125	62	83	85	RBBB	Yes	No	No		104	10	0	None	365	None	365	No test	No test	No test	No test	No test	No test	No test	No test	High risk
1662	0	No	68	Female	No	No	No	No	No	No	No	No	No	No	Yes	Yes	No	2	Slightly suspicious	157	110	125.67	148	Normal	No	No	yes	76	79	11		None	365	None	365	Test performed	Negative test	No test	No test	No test	Test performed	Test performed	Negative test	Low risk
1663	0	No	65	Male	No	No	No	No	No	No	No	No	No	No	Yes	Yes	No	2	Slightly suspicious	180	80	113.33	84	Normal	No	No	yes	81	109	8	0	None	365	None	365	No test	No test	No test	No test	No test	No test	No test	No test	Low risk
1665	0	Yes	56	Male	No	Yes	Yes	No	No	No	No	Yes	Yes	No	Yes	Yes	Yes	4	Highly suspicious	150	67	94.67	70	Normal	No	No	yes		94	11		None	365	None	365	No test	No test	Positive test	No test	No test	Test performed	Test performed	Positive test (at least 1)	High risk
1666	0	No	69	Female	No	No	No	No	No	No	No	No	Yes	Yes	Yes	Yes	No	4	Moderately suspicious	125	75	91.67	105	Normal	No	No	yes	61	64	12		None	365	None	365	No test	No test	No test	Negative test	No test	Test performed	Test performed	Negative test	Low risk
1677	0	No	49	Male	No	No	No	No	No	No	No	No	Yes	Yes	No	Yes	No	3	Slightly suspicious	125	80	95	78	Normal	No	No	yes	88	106	7	1	None	365	None	365	No test	No test	No test	No test	No test	No test	No test	No test	Low risk
1678	0	No	57	Male	No	No	No	Yes	No	No	No	No	No	No	No	No	No	0	Highly suspicious	124	73	90	92	Normal	No	No	yes	126	138	7	1	None	365	None	365	Test performed	No test	No test	No test	Negative test	No test	Test performed	Negative test	High risk
1679	0	No	57	Male	No	No	No	No	No	No	No	No	No	Yes	Yes	No	No	2	Moderately suspicious	110	80	90	80	Normal	No	No	yes		83	14		None	365	None	365	Test performed	Negative test	No test	No test	No test	Test performed	Test performed	Negative test	Low risk
1682	0	No	63	Female	No	No	No	No	No	No	No	No	No	Yes	Yes	Yes	No	3	Moderately suspicious	215	97	136.33	79	Aspecific	No	No	No	71	80	8		None	365	None	365	Test performed	No test	No test	Negative test	No test	Test performed	Test performed	Negative test	Low risk
1685	0	No	60	Male	No	No	No	No	No	No	No	No	No	Yes	Yes	Yes	Yes	4	Moderately suspicious	145	70	95	66	RBBB	No	No	No	117	145	14		None	365	None	365	No test	No test	No test	No test	No test	No test	No test	No test	Low risk
1687	0	Yes	61	Male	Yes	Yes	Yes	No	No	No	No	No	No	Yes	No	No	No	1	Slightly suspicious	157	62	93.67	67	Normal	No	No	yes		118	11		None	365	None	365	No test	No test	No test	No test	No test	No test	No test	No test	Low risk
1690	0	No	43	Female	No	No	No	No	No	No	No	No	No	No	Yes	No	No	1	Slightly suspicious	133	68	89.67	71	Normal	No	No	yes		83	5		None	365	None	365	No test	No test	No test	No test	No test	No test	No test	No test	Low risk
1692	0	Yes	50	Male	Yes	Yes	No	No	No	No	No	No	No	No	Yes	Yes	No	2	Moderately suspicious	155	85	108.33	80	Aspecific	No	No	No	63	42	9		None	365	Revascularization	123	Test performed	Nonconclusive test	No test	No test	No test	Test performed	Test performed	Nonconclusive test	Low risk
1700	0	No	72	Male	No	No	No	No	No	No	No	No	No	No	No	No	No	0	Slightly suspicious	165	95	118.33	65	Normal	No	No	yes	71	97	13	0	None	365	None	365	No test	No test	No test	No test	No test	No test	No test	No test	Low risk
1704	0	No	58	Female	No	No	No	No	No	No	No	No	No	No	Yes	Yes	No	2	Moderately suspicious				69	Normal	No	No	yes		111	12		None	365	None	365	Test performed	Negative test	No test	No test	No test	Test performed	Test performed	Negative test	Low risk
1708	0	No	60	Female	No	No	No	No	No	No	No	No	Yes	Yes	Yes	Yes	No	4	Slightly suspicious	145	80	101.67	70	Aspecific	No	No	No	55	67	7		None	365	None	365	No test	Negative test	No test	No test	No test	Test performed	Test performed	Negative test	Low risk
1709	0	No	69	Male	No	No	No	No	No	No	No	No	No	Yes	No	Yes	Yes	3	Moderately suspicious	165	80	108.33	80	Aspecific	No	No	No	71	42	13		None	365	None	365	Test performed	No test	No test	Positive test	No test	Test performed	Test performed	Positive test (at least 1)	Low risk
1710	0	No	53	Female	No	No	No	No	No	No	No	No	Yes	Yes	No	No	No	2	Moderately suspicious	150	60	90	70	Normal	No	No	yes	77	95	7		None	365	None	365	No test	No test	No test	Negative test	No test	Test performed	Test performed	Negative test	Low risk
1712	0	No	49	Male	No	No	No	No	No	No	No	No	Yes	Yes	No	No	No	2	Highly suspicious	155	94	114.33	96	Normal	No	No	yes		67	6	0	None	365	None	365	No test	No test	No test	No test	No test	No test	No test	No test	High risk
1713	0	No	75	Female	No	No	No	No	No	No	No	No	No	No	Yes	Yes	No	2	Moderately suspicious	146	80	102	75	Normal	No	No	yes		92	7		None	365	None	365	No test	No test	Negative test	No test	No test	Test performed	Test performed	Negative test	Low risk
1714	0	Yes	62	Female	No	Yes	No	No	No	No	No	No						0	Highly suspicious	143	85	104.33	57	Normal	No	No	yes	50	71	8	0	None	365	None	365	No test	Negative test	Negative test	No test	No test	Test performed	Test performed	Negative test	High risk
1715	0	Yes	55	Male	No	Yes	No	No	No	No	No	No	Yes	Yes	Yes	Yes	No	4	Highly suspicious	146	90	108.67	71	Normal	No	No	yes	100	219	8	0	None	365	None	365	No test	No test	No test	No test	Negative test	No test	No test	Negative test	High risk
1718	0	Yes	48	Male	Yes	Yes	No	No	No	No	No	No	Yes	Yes	No	No	No	2	Highly suspicious	130	80	96.67	70	Normal	Yes	yes	yes	81	146	8	1	None	365	None	365	Test performed	No test	No test	No test	Negative test	No test	Test performed	Negative test	High risk
1721	0	No	40	Male	No	No	No	No	No	No	No	No	No	Yes	No	No	No	1	Moderately suspicious	125	85	98.33	91	Normal	Yes	No	yes		91	6	0	None	365	None	365	Test performed	No test	No test	No test	No test	No test	Test performed	No test	Low risk
1723	0	No	66	Female	No	No	No	No	No	No	No	Yes	No	Yes	Yes	Yes	No	3	Moderately suspicious	160	75	103.33	56	Normal	No	No	yes		268	14		None	365	None	365	No test	Negative test	No test	No test	No test	Test performed	Test performed	Negative test	Low risk
1724	0	Yes	62	Male	Yes	Yes	Yes	No	No	Yes	Yes	No	Yes	Yes	Yes	Yes	No	4	Highly suspicious	125	70	88.33	65	RBBB	No	No	No		79	8	0	None	365	None	365	Test performed	No test	No test	No test	No test	No test	Test performed	No test	High risk
1725	0	No	57	Female	No	No	No	No	No	No	No	No	Yes	Yes	Yes	No	No	3	Moderately suspicious	145	80	101.67	60	Aspecific	No	No	No	87	62	7		None	365	None	365	No test	No test	No test	No test	No test	No test	No test	No test	Low risk
1726	0	No	58	Female	No	No	No	No	No	No	No	No	No	No	Yes	No	No	1	Moderately suspicious	195	90	125	85	Normal	No	No	yes		118	10		None	365	None	365	No test	Negative test	No test	No test	No test	Test performed	Test performed	Negative test	Low risk
1727	0	Yes	55	Male	Yes	No	Yes	No	No	No	No	Yes	Yes	Yes	Yes	Yes	Yes	5	Moderately suspicious	140	70	93.33	61	Normal	No	No	yes		89	12		None	365	None	365	No test	No test	No test	No test	No test	No test	No test	No test	Low risk
1728	0	No	52	Female	No	No	No	No	No	No	No	No	No	No	Yes	Yes	No	2	Slightly suspicious	143	80	101	82	Normal	No	No	yes		67	5		None	365	None	365	No test	No test	No test	Negative test	No test	Test performed	Test performed	Negative test	Low risk
1730	0	No	40	Female	No	No	No	No	No	No	No	No	Yes	No	No	No	No	1	Slightly suspicious	125	55	78.33	90	Aspecific	No	No	No	58	101	7		None	365	None	365	No test	No test	No test	No test	No test	No test	No test	No test	Low risk
1732	0	No	51	Male	No	No	No	No	No	No	No	No	No	Yes	No	No	No	1	Slightly suspicious	180	90	120	75	Normal	Yes	No	yes		482	13		None	365	None	365	No test	No test	No test	No test	No test	No test	No test	No test	Low risk
1736	0	No	50	Male	No	No	No	No	No	No	No	No	No	Yes	No	Yes	No	2	Moderately suspicious	125	90	101.67	65	Aspecific	No	No	No	80	249	10		None	365	None	365	No test	No test	No test	No test	No test	No test	No test	No test	Low risk
1743	0	No	76	Female	No	No	No	No	No	No	No	No	No	No	No	Yes	No	1	Slightly suspicious	140	80	100	83	Normal	No	No	No			13		None	365	None	365	No test	No test	No test	No test	No test	No test	No test	No test	Low risk
1744	0	Yes	64	Male	Yes	Yes	No	No	No	No	No	No	No	No	Yes	Yes	No	2	Moderately suspicious	119	63	81.67	62	Aspecific	No	No	No		201	9		None	365	None	365	No test	No test	No test	No test	No test	No test	No test	No test	Low risk
1750	0	Yes	61	Male	No	Yes	Yes	No	No	No	No	No	No	Yes	Yes	Yes	No	3	Highly suspicious	170	100	123.33	80	Normal	Yes	yes	yes	72	75	12		None	365	None	365	No test	Nonconclusive test	No test	No test	No test	Test performed	Test performed	Nonconclusive test	High risk
1757	0	Yes	59	Male	Yes	Yes	No	No	No	No	No	No	Yes	Yes	No	No	No	2	Moderately suspicious	131	91	104.33	75	Normal	No	No	No		159	8		None	365	None	365	No test	No test	No test	No test	No test	No test	No test	No test	Low risk
1758	0	No	40	Female	No	No	No	No	No	No	No	No	Yes	Yes	No	No	No	2	Moderately suspicious	127	80	95.67	79	Normal	No	No	yes		52	5		None	365	None	365	No test	No test	No test	No test	No test	No test	No test	No test	Low risk
1759	0	No	53	Female	No	No	No	No	No	No	No	No	No	No	Yes	Yes	Yes	3	Moderately suspicious	131	63	85.67	85	Normal	No	No	yes		109	8		None	365	None	365	No test	No test	No test	Negative test	No test	Test performed	Test performed	Negative test	Low risk
1761	0	No	51	Male	No	No	No	No	No	No	No	No	No	No	No	No	No	0	Slightly suspicious	126	74	91.33	60	Aspecific	No	No	No	70	84	7		None	365	None	365	No test	No test	No test	No test	No test	No test	No test	No test	Low risk
1764	0	No	41	Female	No	No	No	No	No	No	No	No	Yes	Yes	No	No	No	2	Moderately suspicious	120	72	88	73	Normal	No	No	yes		47	4		None	365	None	365	No test	No test	No test	No test	No test	No test	No test	No test	Low risk
1766	0	No	60	Male	No	No	No	No	No	No	No	No	Yes	Yes	Yes	No	No	3	Moderately suspicious	135	70	91.67	70	RBBB	No	No	No	87	222	11		None	365	None	365	No test	No test	No test	No test	No test	No test	No test	No test	Low risk
1768	0	Yes	49	Female	Yes	Yes	Yes	No	No	No	No	No	No	Yes	Yes	Yes	No	3	Highly suspicious	100	70	80	64	Normal	Yes	yes	yes		37	8		None	365	None	365	Test performed	No test	No test	No test	No test	No test	Test performed	No test	High risk
1770	0	No	61	Male	No	No	No	Yes	No	No	No	No	No	No	Yes	Yes	No	2	Highly suspicious	154	84	107.33	71	1st AV block	Yes	No	No	71	134	14	1	None	365	Revascularization	4	No test	No test	No test	No test	Positive test	No test	No test	Positive test (at least 1)	High risk
1772	0	Yes	49	Female	No	Yes	No	No	No	No	No	No	No	Yes	No	No	No	1	Slightly suspicious	143	93	109.67	92	Normal	No	No	yes		50	5		None	365	None	365	No test	Nonconclusive test	No test	No test	No test	Test performed	Test performed	Nonconclusive test	Low risk
1779	0	Yes	68	Male	No	No	Yes	No	No	No	No	No	No	No	Yes	Yes	Yes	3	Slightly suspicious	120	70	86.67	46	Aspecific	No	No	No	89	101	10	1	None	365	None	365	No test	No test	Negative test	No test	No test	Test performed	Test performed	Negative test	Low risk
1780	0	No	70	Female	No	No	No	No	No	No	Yes	No	Yes	Yes	Yes	No	No	3	Highly suspicious	180	80	113.33	63	Aspecific	No	No	No		51	9		None	365	Revascularization	40	No test	No test	No test	No test	Positive test	No test	No test	Positive test (at least 1)	High risk
1782	0	No	49	Male	No	No	No	No	No	No	No	No	Yes	Yes	No	No	No	2	Slightly suspicious	100	65	76.67	75	Aspecific	No	No	No	81	120	12	6	None	365	None	365	No test	No test	No test	No test	No test	No test	No test	No test	Low risk
1783	0	No	59	Female	No	No	No	No	No	No	No	No	Yes	No	Yes	No	No	2	Slightly suspicious	160	100	120	81	Normal	No	No	yes	74	83	5		None	365	None	365	Test performed	Negative test	No test	Negative test	No test	Test performed	Test performed	Negative test	Low risk
1785	0	Yes	58	Male	Yes	Yes	No	Yes	No	No	No	No	No	Yes	Yes	No	No	2	Highly suspicious	155	95	115	80	Normal	No	No	yes	68	117	13	0	None	365	None	365	Test performed	No test	No test	No test	Negative test	No test	Test performed	Negative test	High risk
1788	0	Yes	56	Male	Yes	Yes	Yes	No	No	No	No	No	No	No	Yes	No	No	1	Moderately suspicious	160	88	112	61	Normal	No	No	yes		107	7		None	365	None	365	Test performed	Negative test	No test	No test	No test	Test performed	Test performed	Negative test	Low risk
1789	0	No	58	Male	No	No	No	No	No	No	No	No	No	No	No	No	No	0	Slightly suspicious	115	75	88.33	80	Normal	Yes	No	yes	78	104	7		None	365	None	365	Test performed	Negative test	No test	No test	No test	Test performed	Test performed	Negative test	Low risk
1793	0	No	53	Female	No	No	No	No	No	No	No	No	No	Yes	No	No	No	1	Slightly suspicious	135	75	95	80	Normal	No	yes	yes		47	6		None	365	None	365	Test performed	No test	No test	No test	No test	No test	Test performed	No test	Low risk
1795	0	Yes	75	Female	No	No	Yes	No	Yes	No	No	No	Yes	No	Yes	Yes	No	3	Highly suspicious				87	Normal	No	No	yes	87	76	8		None	365	None	365	No test	No test	No test	No test	Negative test	No test	No test	Negative test	High risk
1797	0	No	43	Female	No	No	No	No	No	No	No	No	No	No	No	No	No	0	Slightly suspicious	120	70	86.67	58	Normal	No	No	yes	65	45	5		None	365	None	365	No test	No test	No test	No test	No test	No test	No test	No test	Low risk
1798	0	No	47	Female	No	No	No	No	No	No	No	No	No	No	No	No	No	0	Slightly suspicious				100	Normal	No	No	yes	58	85	10		None	365	None	365	Test performed	No test	No test	No test	No test	No test	Test performed	No test	Low risk
1801	0	No	63	Female	No	No	No	No	No	No	No	No	No	No	No	No	No	0	Slightly suspicious	119	64	82.33	64	Normal	No	No	yes		94	6		None	365	None	365	No test	No test	No test	No test	No test	No test	No test	No test	Low risk
1803	0	Yes	66	Male	No	Yes	Yes	No	No	No	No	Yes	Yes	No	No	Yes	No	2	Highly suspicious	117	63	81	80	Normal	No	No	No	91	114	9	0	None	365	Revascularization	21	No test	No test	Test performed after event	No test	Positive test	No test	No test	Positive test (at least 1)	High risk
1811	0	No	41	Male	No	No	No	Yes	No	No	No	No	No	Yes	Yes	Yes	No	3	Highly suspicious	139	87	104.33	113	Normal	No	No	yes	76	110	9	5	None	365	None	365	Test performed	Positive test	No test	No test	Positive test	Test performed	Test performed	Positive test (at least 1)	High risk
1813	0	No	77	Female	No	No	No	No	No	No	No	No	Yes	No	Yes	Yes	No	3	Slightly suspicious	176	79	111.33	70	Normal	No	No	yes	72	41	8		None	365	None	365	No test	Nonconclusive test	No test	No test	No test	Test performed	Test performed	Nonconclusive test	Low risk
1815	0	No	52	Female	No	No	No	No	No	No	No	No	No	No	No	No	No	0	Slightly suspicious				92	Normal	No	No	yes		74	7		None	365	None	365	No test	No test	No test	No test	No test	No test	No test	No test	Low risk
1816	0	Yes	56	Male	Yes	Yes	No	No	No	No	No	Yes	No	No	Yes	Yes	Yes	3	Moderately suspicious	140	75	96.67	73	Aspecific	Yes	No	No		104	10		None	365	None	365	No test	Negative test	No test	No test	No test	Test performed	Test performed	Negative test	Low risk
1822	0	No	53	Female	No	No	No	No	No	No	No	No	No	No	Yes	No	No	1	Slightly suspicious	92	50	64	81	Normal	No	No	yes	53	77	5	0	None	365	None	365	Test performed	No test	No test	No test	No test	No test	Test performed	No test	Low risk
1825	0	Yes	64	Male	No	Yes	No	No	No	No	No	Yes	No	Yes	Yes	Yes	No	3	Slightly suspicious	130	80	96.67	139	Normal	No	No	yes	63	148	8	2	None	365	None	365	No test	No test	No test	No test	No test	No test	No test	No test	Low risk
1829	0	No	73	Male	No	No	No	No	No	No	No	No	No	Yes	No	No	No	1	Slightly suspicious	126	77	93.33	75	Normal	No	No	yes		63	9		None	365	None	365	No test	Nonconclusive test	No test	No test	No test	Test performed	Test performed	Nonconclusive test	Low risk
1832	0	No	59	Male	No	No	No	No	No	No	No	No	Yes	Yes	Yes	Yes	Yes	5	Moderately suspicious	176	80	112	96	Normal	No	No	yes	84	189	10		None	365	None	365	No test	No test	No test	Positive test	No test	Test performed	Test performed	Positive test (at least 1)	Low risk
1834	0	No	44	Male	No	No	No	No	No	No	No	No	No	Yes	No	No	No	1	Moderately suspicious	155	75	101.67	78	Normal	No	No	yes		64	8		None	365	None	365	No test	No test	No test	No test	No test	No test	No test	No test	Low risk
1835	0	No	62	Female	No	No	No	No	No	No	No	No	No	Yes	No	No	No	1	Slightly suspicious	150	95	113.33	90	Normal	No	No	yes		108	13	1	None	365	None	365	Test performed	Negative test	No test	Negative test	No test	Test performed	Test performed	Negative test	Low risk
1836	0	No	65	Female	No	No	No	No	No	No	No	No	No	No	No	No	No	0	Slightly suspicious	145	85	105	113	Normal	No	No	yes	66	50	7		None	365	None	365	Test performed	No test	No test	No test	No test	No test	Test performed	No test	Low risk
1839	0	Yes	48	Male	Yes	Yes	No	No	No	No	No	No	No	Yes	No	No	Yes	2	Highly suspicious	138	88	104.67	91	Normal	No	No	yes		277	13	2	None	365	None	365	No test	Negative test	No test	Negative test	Positive test	Test performed	Test performed	Positive test (at least 1)	High risk
1840	0	No	58	Female	No	No	No	No	No	No	No	No	No	Yes	No	No	No	1	Moderately suspicious	120	65	83.33	81	Normal	No	No	yes	80	88	7		None	365	None	365	Test performed	No test	No test	No test	No test	No test	Test performed	No test	Low risk
1841	0	No	76	Female	No	No	No	No	No	No	No	No	Yes	No	No	No	No	1	Slightly suspicious	140	77	98	65	Normal	No	No	yes		52	6		None	365	None	365	No test	No test	No test	No test	No test	No test	No test	No test	Low risk
1843	0	No	48	Female	No	No	No	No	No	No	No	No	Yes	Yes	No	No	No	2	Slightly suspicious	118	64	82	66	Normal	No	No	yes	59	53	5		None	365	None	365	No test	No test	No test	No test	No test	No test	No test	No test	Low risk
1846	0	Yes	69	Male	Yes	Yes	No	No	No	No	No	No	No	No	No	No	No	0	Moderately suspicious	116	71	86	57	Normal	No	No	yes	100	105	9		None	365	None	365	No test	Negative test	No test	No test	No test	Test performed	Test performed	Negative test	Low risk
1849	0	Yes	52	Male	Yes	Yes	Yes	No	No	No	No	No	Yes	Yes	No	No	No	2	Highly suspicious	140	70	93.33	62	Aspecific	No	No	No			9		None	365	None	365	No test	Negative test	No test	No test	No test	Test performed	Test performed	Negative test	High risk
1850	0	Yes	48	Male	Yes	No	No	No	No	Yes	No	No	No	Yes	Yes	No	No	2	Slightly suspicious	105	73	83.67	84	Normal	No	No	yes		46	11		None	365	None	365	No test	No test	No test	No test	No test	No test	No test	No test	Low risk
1855	0	Yes	52	Male	No	Yes	Yes	No	No	No	No	No	Yes	Yes	Yes	No	No	3	Highly suspicious	115	70	85	64	RBBB	No	No	No		95	8		None	365	None	365	No test	Nonconclusive test	No test	No test	No test	Test performed	Test performed	Nonconclusive test	High risk
1860	0	No	55	Male	No	No	No	No	No	No	No	No	No	Yes	Yes	Yes	No	3	Slightly suspicious	155	100	118.33	95	Normal	No	No	yes	81	127	6		None	365	None	365	No test	No test	No test	No test	No test	No test	No test	No test	Low risk
1861	0	No	83	Female	No	No	No	No	No	No	Yes	No	No	No	No	No	No	0	Moderately suspicious	160	75	103.33	103	Normal	No	No	yes	55	129	9		None	365	None	365	No test	No test	No test	No test	No test	No test	No test	No test	Low risk
1864	0	No	48	Female	No	No	No	No	No	No	No	No	No	No	No	No	No	0	Slightly suspicious	95	65	75	81	Normal	No	No	yes	71	59	6		None	365	None	365	No test	No test	No test	No test	No test	No test	No test	No test	Low risk
1865	0	No	73	Female	No	No	No	No	No	No	No	No	No	No	Yes	No	Yes	2	Moderately suspicious	165	80	108.33	57	Normal	No	No	yes	57	143	10	0	None	365	None	365	Test performed	No test	No test	No test	No test	No test	Test performed	No test	Low risk
1867	0	No	72	Female	No	No	No	No	No	No	No	No	No	No	Yes	Yes	No	2	Highly suspicious	170	80	110	80	Normal	No	No	yes	57	121	9		MI	156	MI	156	Test performed	Negative test	Positive test	No test	No test	Test performed	Test performed	Positive test (at least 1)	High risk
1869	0	Yes	76	Male	Yes	Yes	No	No	No	No	No	No	Yes	No	Yes	Yes	No	3	Moderately suspicious	135	70	91.67	67	Normal	No	No	yes	79	78	8	1	None	365	None	365	No test	No test	No test	No test	No test	No test	No test	No test	Low risk
1871	0	No	79	Female	No	No	No	No	No	No	No	No	No	No	No	No	No	0	Moderately suspicious	160	80	106.67	72	Normal	No	No	yes	62	65	10		None	365	None	365	No test	No test	No test	No test	No test	No test	No test	No test	Low risk
1872	0	No	43	Female	No	No	No	No	No	No	No	No	No	No	No	No	No	0	Slightly suspicious	116	77	90	106	Normal	No	No	yes		78	6		None	365	None	365	No test	No test	No test	No test	No test	No test	No test	No test	Low risk
1873	0	No	32	Female	No	No	No	No	No	No	No	No	No	No	No	No	No	0	Slightly suspicious	105	62	76.33	70	Normal	No	No	yes	55	55	5		None	365	None	365	No test	No test	No test	No test	No test	No test	No test	No test	Low risk
1874	0	No	63	Female	No	No	No	No	No	No	No	No	No	Yes	Yes	No	Yes	3	Moderately suspicious	167	92	117	86	Normal	No	yes	yes	65	81	11		None	365	Revascularization	35	Test performed	No test	No test	Positive test	No test	Test performed	Test performed	Positive test (at least 1)	Low risk
1875	0	No	53	Male	No	No	No	No	No	No	No	No	No	Yes	No	No	No	1	Slightly suspicious	146	80	102	77	Normal	No	No	yes	98	192	8		None	365	None	365	No test	Negative test	No test	No test	No test	Test performed	Test performed	Negative test	Low risk
1878	0	No	53	Female	No	No	No	No	No	No	No	No	Yes	Yes	Yes	No	No	3	Slightly suspicious	144	77	99.33	94	Normal	No	No	yes		30	6		None	365	None	365	No test	No test	No test	No test	No test	No test	No test	No test	Low risk
1880	0	No	54	Male	No	No	No	No	No	No	No	No	No	Yes	No	Yes	No	2	Highly suspicious	138	88	104.67	51	Normal	No	No	yes	83	71	11		None	365	Revascularization	16	2	No test	No test	No test	Positive test	No test	No test	Positive test (at least 1)	High risk
1881	0	No	57	Male	No	No	No	No	No	No	No	No	No	Yes	No	Yes	No	2	Moderately suspicious	120	70	86.67	55	Normal	No	No	yes	68	47	7		None	365	None	365	No test	Negative test	No test	No test	No test	Test performed	Test performed	Negative test	Low risk
1882	0	No	70	Female	No	No	No	No	No	No	No	No	No	No	Yes	Yes	No	2	Slightly suspicious	140	55	83.33	60	Normal	No	No	yes		98	9		None	365	None	365	No test	No test	No test	No test	No test	No test	No test	No test	Low risk
1886	0	No	63	Female	No	No	No	No	No	No	No	No	No	No	Yes	Yes	No	2	Moderately suspicious	140	80	100	75	Normal	No	No	yes		260	11		None	365	None	365	No test	No test	No test	No test	No test	No test	No test	No test	Low risk
1887	0	No	70	Female	No	No	No	No	No	No	No	No	No	No	Yes	No	No	1	Slightly suspicious	120	60	80	117	Normal	No	No	yes	80	52	8		None	365	None	365	No test	No test	No test	No test	No test	No test	No test	No test	Low risk
1888	0	No	78	Male	No	No	No	No	No	No	No	No	Yes	No	Yes	No	No	2	Slightly suspicious	165	77	106.33	65	Normal	No	No	yes	88	67	10		None	365	None	365	No test	No test	No test	No test	No test	No test	No test	No test	Low risk
1889	0	No	47	Female	No	No	No	No	No	No	No	No	Yes	Yes	No	No	No	2	Slightly suspicious	120	77	91.33	89	Normal	No	No	yes	65	60	5		None	365	None	365	No test	Negative test	No test	Negative test	No test	Test performed	Test performed	Negative test	Low risk
1892	0	No	56	Female	No	No	No	No	No	No	No	No	No	No	No	No	No	0	Slightly suspicious	120	60	80	90	Normal	No	yes	yes		54	11		None	365	None	365	Test performed	No test	No test	No test	No test	No test	Test performed	No test	Low risk
1893	0	No	25	Male	No	No	No	No	No	No	No	No	No	Yes	No	No	No	1	Slightly suspicious	115	65	81.67	75	Aspecific	No	No	No		54	5		None	365	None	365	No test	No test	No test	No test	No test	No test	No test	No test	Low risk
1895	0	No	74	Female	No	No	No	No	No	No	No	No	No	No	Yes	Yes	No	2	Moderately suspicious	173	78	109.67	75	Normal	No	No	yes	84	143	14		None	365	None	365	No test	No test	No test	No test	Negative test	No test	No test	Negative test	Low risk
1896	0	No	61	Female	No	No	No	No	No	No	No	No	Yes	Yes	No	No	No	2	Slightly suspicious	153	77	102.33	86	Normal	No	No	yes	48	56	7		None	365	None	365	No test	No test	No test	Negative test	No test	Test performed	Test performed	Negative test	Low risk
1899	0	No	56	Female	No	No	No	No	No	No	No	No	No	No	Yes	No	No	1	Slightly suspicious	140	90	106.67	90	Normal	No	No	yes	51	23	14		None	365	None	365	No test	No test	No test	No test	No test	No test	No test	No test	Low risk
1901	0	No	51	Male	No	No	No	No	No	No	No	No	No	Yes	No	No	No	1	Moderately suspicious	105	72	83	79	Normal	No	No	yes	78	73	8		None	365	None	365	Test performed	No test	No test	No test	Negative test	No test	Test performed	Negative test	Low risk
1905	0	No	75	Female	No	No	No	No	No	No	No	No	No	No	Yes	Yes	No	2	Moderately suspicious	155	65	95	65	Normal	No	No	yes		87	8		None	365	None	365	Test performed	No test	No test	No test	Negative test	No test	Test performed	Negative test	Low risk
1912	0	No	38	Female	No	No	No	No	No	No	No	No	No	No	Yes	No	No	1	Moderately suspicious	145	85	105	80	Normal	No	No	yes	53	87	5		None	365	None	365	No test	No test	No test	No test	No test	No test	No test	No test	Low risk
1914	0	No	77	Female	No	No	No	No	No	No	No	No	No	No	No	No	No	0	Slightly suspicious	115	56	75.67	59	Normal	No	No	yes	80	132	10		None	365	None	365	No test	No test	No test	No test	No test	No test	No test	No test	Low risk
1915	0	Yes	74	Female	No	Yes	No	No	No	No	No	No	Yes	Yes	Yes	Yes	Yes	5	Moderately suspicious	179	94	122.33	61	Normal	No	yes	yes		93	13		None	365	None	365	Test performed	No test	No test	No test	Negative test	No test	Test performed	Negative test	Low risk
1916	0	No	70	Female	No	No	No	No	No	No	No	No	No	No	Yes	Yes	No	2	Highly suspicious	130	65	86.67	65	Normal	No	No	yes	72	92	8		None	365	None	365	Test performed	No test	No test	No test	No test	No test	Test performed	No test	High risk
1920	0	Yes	76	Male	Yes	Yes	Yes	No	No	Yes	No	No	Yes	Yes	Yes	Yes	No	4	Highly suspicious	139	75	96.33	56	Aspecific	No	yes	No	110	67	13		None	365	None	365	No test	No test	No test	No test	No test	No test	No test	No test	High risk
1923	0	No	70	Female	No	No	No	No	No	No	No	No	No	No	Yes	No	No	1	Slightly suspicious	167	90	115.67	70	Normal	No	No	yes	74	101	9		None	365	None	365	No test	Negative test	No test	No test	No test	Test performed	Test performed	Negative test	Low risk
1924	0	No	35	Female	No	No	No	No	No	No	No	No	No	Yes	No	No	No	1	Slightly suspicious	145	80	101.67	77	Normal	No	No	yes	71	162	4		None	365	None	365	No test	No test	No test	No test	No test	No test	No test	No test	Low risk
1926	0	No	79	Male	No	No	No	No	No	No	No	No	No	No	Yes	Yes	No	2	Slightly suspicious	150	100	116.67	60	Normal	No	No	yes		151	14		None	365	None	365	Test performed	No test	No test	No test	No test	No test	Test performed	No test	Low risk
1930	0	No	61	Female	No	No	No	No	No	No	No	No	No	No	No	No	No	0	Slightly suspicious	153	91	111.67	101	Normal	No	No	yes		213	11		None	365	None	365	No test	No test	No test	No test	No test	No test	No test	No test	Low risk
1934	0	No	56	Female	No	No	No	No	No	No	No	No	No	No	No	No	No	0	Moderately suspicious	125	80	95	97	Normal	No	No	No		62	6	1	None	365	None	365	Test performed	Negative test	No test	No test	No test	Test performed	Test performed	Negative test	Low risk
1936	0	No	63	Female	No	No	No	No	No	No	No	No	No	Yes	No	No	No	1	Moderately suspicious	130	70	90	79	Normal	No	No	yes		173	8		None	365	None	365	No test	No test	No test	No test	No test	No test	No test	No test	Low risk
1937	0	Yes	66	Male	Yes	Yes	Yes	No	No	No	No	No	No	No	No	No	No	0	Highly suspicious	125	70	88.33	61	Aspecific	No	No	No		89	8		None	365	None	365	No test	No test	No test	No test	Negative test	No test	No test	Negative test	High risk
1942	0	No	72	Female	No	No	No	No	No	No	No	No	No	Yes	Yes	No	Yes	3	Slightly suspicious	125	70	88.33	82	Normal	No	yes	yes	78	70	9	1	None	365	None	365	No test	No test	No test	No test	No test	No test	No test	No test	Low risk
1944	0	No	33	Female	No	No	No	No	No	No	No	No	Yes	No	No	No	No	1	Slightly suspicious	130	70	90	83	Aspecific	No	yes	No	64	35	5		None	365	None	365	No test	No test	No test	No test	No test	No test	No test	No test	Low risk
1945	0	Yes	69	Female	No	Yes	No	No	No	No	No	No	Yes	Yes	Yes	Yes	No	4	Moderately suspicious	140	50	80	85	Normal	No	No	yes	70	113	5		None	365	None	365	No test	No test	No test	No test	No test	No test	No test	No test	Low risk
1946	0	No	69	Female	No	No	No	No	No	No	Yes	No	Yes	No	Yes	No	No	2	Slightly suspicious	175	110	131.67	110	Normal	No	No	yes	64	119	10		None	365	None	365	Test performed	No test	No test	No test	No test	No test	Test performed	No test	Low risk
1958	0	No	77	Female	No	No	No	No	No	No	No	No	No	No	Yes	No	No	1	Slightly suspicious	170	80	110	76	Normal	No	No	yes		79	8		None	365	None	365	No test	Negative test	No test	No test	No test	Test performed	Test performed	Negative test	Low risk
1959	0	No	71	Male	No	No	No	No	No	No	No	Yes	No	Yes	No	Yes	Yes	3	Slightly suspicious	130	90	103.33	83	Aspecific	No	No	No	67	208	9		None	365	None	365	No test	Negative test	No test	No test	No test	Test performed	Test performed	Negative test	Low risk
1961	0	Yes	61	Male	Yes	Yes	Yes	No	No	No	No	No	Yes	No	Yes	Yes	Yes	4	Highly suspicious	128	86	100	57	Aspecific	No	No	No	77	92	8		None	365	None	365	Test performed	No test	No test	No test	No test	No test	Test performed	No test	High risk
1964	0	Yes	69	Male	No	Yes	Yes	No	No	No	No	No	No	No	Yes	Yes	Yes	3	Highly suspicious	120	53	75.33	61	LBBB	No	No	No	129	127	14		None	365	None	365	No test	No test	Positive test	No test	No test	Test performed	Test performed	Positive test (at least 1)	High risk
1970	0	No	73	Male	No	No	No	No	No	No	No	No	No	No	Yes	No	Yes	2	Slightly suspicious	171	87	115	59	RBBB	No	No	No	71	256	10	1	None	365	None	365	Test performed	No test	No test	No test	No test	No test	Test performed	No test	Low risk
1972	0	No	71	Male	No	No	No	Yes	No	No	No	No	No	No	Yes	Yes	Yes	3	Moderately suspicious	112	63	79.33	94	1st AV block	No	No	yes	88	76	11		None	365	None	365	No test	No test	No test	No test	Negative test	No test	No test	Negative test	High risk
1975	0	No	58	Female	No	No	No	No	No	No	No	No	No	No	No	No	No	0	Slightly suspicious	145	80	101.67	85	Normal	No	No	yes	61	95	7		None	365	None	365	No test	No test	No test	No test	No test	No test	No test	No test	Low risk
1979	0	No	80	Female	No	No	No	No	No	Yes	No	No	No	No	Yes	No	No	1	Moderately suspicious	170	75	106.67	54	Normal	No	No	yes	64	63	12	0	None	365	None	365	Test performed	No test	No test	No test	No test	No test	Test performed	No test	Low risk
1981	0	No	64	Female	No	No	No	No	No	No	No	No	No	No	Yes	Yes	No	2	Moderately suspicious	171	87	115	76	Normal	No	No	yes	81	117	7		None	365	None	365	No test	No test	No test	No test	No test	No test	No test	No test	Low risk
1982	0	No	49	Male	No	No	No	Yes	No	No	No	Yes	Yes	No	No	No	No	1	Highly suspicious	122	65	84	39	Normal	No	No	yes		119	8		None	365	Revascularization	40	No test	No test	No test	No test	Positive test	No test	No test	Positive test (at least 1)	High risk
1984	0	No	77	Male	No	No	No	No	No	No	No	No	No	No	Yes	No	No	1	Slightly suspicious	145	84	104.33	52	Aspecific	No	No	No	82	33	12		None	365	None	365	Test performed	No test	No test	No test	Negative test	No test	Test performed	Negative test	Low risk
1987	0	No	31	Male	No	No	No	No	No	No	No	No	Yes	Yes	No	No	No	2	Slightly suspicious	137	70	92.33	76	Normal	No	No	yes	80	141	5		None	365	None	365	No test	No test	No test	No test	No test	No test	No test	No test	Low risk
1994	0	Yes	78	Male	No	Yes	No	No	No	No	No	No	No	No	No	Yes	No	1	Highly suspicious	146	70	95.33	62	Normal	No	No	yes		52	9		None	365	None	365	No test	Nonconclusive test	No test	No test	No test	Test performed	Test performed	Nonconclusive test	High risk
1996	0	Yes	43	Male	No	Yes	No	No	No	No	No	No	Yes	Yes	No	No	No	2	Moderately suspicious	130	80	96.67	73	Normal	No	No	No		78	1		None	365	Revascularization	66	No test	Nonconclusive test	No test	No test	No test	Test performed	Test performed	Nonconclusive test	Low risk
2000	0	No	54	Female	No	No	No	No	No	No	No	No	Yes	Yes	No	No	No	2	Moderately suspicious	160	80	106.67	71	LBBB	No	No	No	57	101	1	0	None	365	None	365	Test performed	No test	No test	Negative test	No test	Test performed	Test performed	Negative test	Low risk
2003	0	No	68	Female	No	No	No	No	No	No	No	No	Yes	Yes	No	No	No	2	Slightly suspicious	138	70	92.67	73	Normal	No	No	yes		101	6		None	365	None	365	No test	No test	No test	No test	No test	No test	No test	No test	Low risk
2004	0	No	61	Male	No	No	No	No	No	No	No	No	No	No	Yes	Yes	No	2	Slightly suspicious	107	77	87	75	Normal	No	No	yes	95	54	8		None	365	None	365	No test	No test	No test	No test	No test	No test	No test	No test	Low risk
2007	0	Yes	64	Female	No	Yes	Yes	No	No	No	No	No	Yes	No	Yes	No	No	2	Moderately suspicious	153	90	111	140	Normal	No	No	yes	72	244	8		None	365	None	365	No test	No test	No test	No test	No test	No test	No test	No test	Low risk
2009	0	Yes	63	Female	No	Yes	Yes	No	No	Yes	No	No	No	Yes	Yes	Yes	No	3	Moderately suspicious	191	89	123	65	Aspecific	No	No	No	65	111	7		None	365	None	365	Test performed	Negative test	No test	No test	No test	Test performed	Test performed	Negative test	Low risk
2014	1	Yes	69	Male	Yes	Yes	Yes	No	No	No	No	No	Yes	No	No	Yes	No	2	Slightly suspicious	160	85	110	93	Normal	No	yes	No	65	54	12		None	323	None	323	No test	No test	No test	No test	No test	No test	No test	No test	Low risk
2015	0	Yes	62	Male	No	Yes	No	No	No	No	Yes	No	No	Yes	Yes	No	No	2	Highly suspicious	130	75	93.33	68	Normal	Yes	No	yes	74	109	7	0	None	365	None	365	Test performed	Negative test	No test	No test	No test	Test performed	Test performed	Negative test	High risk
2016	0	No	57	Male	No	No	No	No	No	No	No	No	Yes	No	No	Yes	No	2	Slightly suspicious	133	95	107.67	61	Normal	No	yes	yes	78	101	5		None	365	None	365	Test performed	Nonconclusive test	No test	Negative test	No test	Test performed	Test performed	Negative test	Low risk
2020	0	No	40	Male	No	No	No	No	No	No	No	No	No	No	No	No	No	0	Slightly suspicious	139	74	95.67	89	Aspecific	No	No	No	79	174	1		None	365	None	365	No test	No test	No test	No test	No test	No test	No test	No test	Low risk
2021	0	No	66	Male	No	No	No	No	No	No	No	No	No	No	No	No	No	0	Moderately suspicious	130	75	93.33	80	Normal	No	No	yes	99		13	0	None	365	None	365	Test performed	No test	No test	No test	No test	No test	Test performed	No test	Low risk
2024	0	No	68	Male	No	No	No	No	No	No	Yes	No	No	No	No	No	No	0	Moderately suspicious	144	69	94	58	Normal	No	No	yes		202	7		None	365	None	365	No test	No test	No test	No test	Negative test	No test	No test	Negative test	Low risk
2026	0	No	80	Female	No	No	No	No	No	No	Yes	No	No	No	Yes	Yes	No	2	Moderately suspicious	165	100	121.67	87	RBBB	No	No	No	93	222	10		None	365	None	365	Test performed	No test	No test	No test	No test	No test	Test performed	No test	Low risk
2027	0	Yes	55	Male	No	Yes	No	No	No	No	No	Yes	No	No	Yes	Yes	Yes	3	Highly suspicious	140	73	95.33	63	Normal	No	yes	yes	88	104	4		None	365	Revascularization	10	No test	No test	No test	No test	Positive test	No test	No test	Positive test (at least 1)	High risk
2029	0	No	48	Female	No	No	No	No	No	No	No	No	No	Yes	No	No	No	1	Slightly suspicious	131	69	89.67	109	Normal	No	No	yes		78	1		None	365	None	365	No test	No test	No test	No test	No test	No test	No test	No test	Low risk
2033	0	Yes	77	Male	Yes	Yes	Yes	No	No	No	No	No	Yes	No	No	No	No	1	Highly suspicious	150	66	94	57	Normal	No	No	No	100	65	12		None	365	Admission for heart failure	226	Test performed	No test	No test	Positive test	No test	Test performed	Test performed	Positive test (at least 1)	High risk
2039	0	Yes	67	Male	No	Yes	No	No	No	No	No	No	No	Yes	Yes	No	No	2	Highly suspicious	112	76	88	67	Normal	No	No	yes	97	99	10		None	365	Revascularization	31	No test	No test	No test	No test	Positive test	No test	No test	Positive test (at least 1)	High risk
2043	0	Yes	44	Male	Yes	Yes	Yes	No	No	No	No	No	No	No	No	Yes	No	1	Highly suspicious	130	85	100	81	RBBB	No	No	No	99	41	8	0	None	365	None	365	Test performed	No test	No test	No test	Positive test	No test	Test performed	Positive test (at least 1)	High risk
2047	0	No	55	Female	No	No	No	No	No	No	No	No	No	No	No	No	No	0	Slightly suspicious	115	70	85	65	Normal	No	No	yes	75	54	1		None	365	None	365	No test	Negative test	No test	No test	No test	Test performed	Test performed	Negative test	Low risk
2048	0	No	73	Female	No	No	No	Yes	No	No	No	No	No	No	Yes	No	No	1	Highly suspicious	151	81	104.33	75	Normal	No	No	yes	54	95	7		None	365	None	365	Test performed	No test	No test	Negative test	No test	Test performed	Test performed	Negative test	High risk
2049	0	Yes	51	Male	Yes	Yes	Yes	No	No	No	No	No	Yes	No	No	Yes	No	2	Moderately suspicious	140	76	97.33	75	Normal	No	No	yes		136	6		None	365	None	365	No test	No test	No test	No test	No test	No test	No test	No test	Low risk
2060	0	No	79	Male	No	No	No	No	No	No	No	No	No	No	Yes	Yes	No	2	Slightly suspicious	118	88	98	64	LBBB	No	No	No	75	57	12		None	365	None	365	Test performed	Nonconclusive test	No test	No test	No test	Test performed	Test performed	Nonconclusive test	Low risk
2061	0	No	51	Female	No	No	No	No	No	No	No	No	Yes	No	No	No	No	1	Slightly suspicious	118	77	90.67	60	RBBB	No	No	No	69	68	4		None	365	None	365	No test	No test	No test	No test	No test	No test	No test	No test	Low risk
2062	0	No	30	Male	No	No	No	No	No	No	No	No	No	No	No	No	No	0	Slightly suspicious	135	86	102.33	68	Normal	No	No	yes	78	97	4		None	365	None	365	No test	No test	No test	No test	No test	No test	No test	No test	Low risk
2063	0	No	61	Female	No	No	No	No	No	No	No	No	Yes	Yes	Yes	Yes	No	4	Moderately suspicious	205	115	145	70	Normal	No	yes	yes	62	72	6		None	365	Revascularization	161	Test performed	Negative test	Positive test	No test	No test	Test performed	Test performed	Positive test (at least 1)	Low risk
2065	0	Yes	72	Female	No	Yes	Yes	No	No	No	No	No	No	No	Yes	No	No	1	Moderately suspicious	214	75	121.33	62	RBBB	No	No	No		86	6		None	365	None	365	Test performed	Nonconclusive test	No test	No test	No test	Test performed	Test performed	Nonconclusive test	Low risk
2066	0	Yes	49	Male	No	No	Yes	Yes	No	No	No	No	Yes	Yes	Yes	Yes	Yes	5	Highly suspicious	150	88	108.67	88	Normal	No	yes	yes		75	8		None	365	Revascularization	6	2	Test performed after event	No test	No test	No test	No test	No test	No test	High risk
2072	0	Yes	63	Female	Yes	No	Yes	No	No	No	No	No	No	Yes	Yes	Yes	No	3	Highly suspicious	145	30	68.33	63	Normal	Yes	No	yes		36	7	2	None	365	None	365	No test	Negative test	No test	No test	No test	Test performed	Test performed	Negative test	High risk
2073	0	Yes	57	Male	No	No	Yes	No	Yes	No	No	Yes	No	No	Yes	Yes	No	2	Highly suspicious	112	74	86.67	60	Normal	No	No	yes		87	9		None	365	None	365	Test performed	Nonconclusive test	Negative test	No test	No test	Test performed	Test performed	Negative test	High risk
2076	0	Yes	80	Female	No	Yes	Yes	No	No	No	No	No	No	No	Yes	Yes	Yes	3	Highly suspicious	109	90	96.33	106	RBBB	No	No	No		72	8		None	365	None	365	No test	No test	No test	No test	No test	No test	No test	No test	High risk
2077	0	No	56	Female	No	No	No	No	No	No	No	No	Yes	Yes	Yes	No	No	3	Moderately suspicious	165	85	111.67	90	Normal	No	yes	yes	65	81	5		None	365	None	365	No test	No test	No test	No test	Negative test	No test	No test	Negative test	Low risk
2079	0	No	39	Male	No	No	No	No	No	No	No	No	No	No	No	No	No	0	Moderately suspicious	128	80	96	65	Normal	No	No	yes	84	106	5		None	365	None	365	No test	No test	No test	No test	No test	No test	No test	No test	Low risk
2083	0	Yes	66	Male	Yes	Yes	Yes	No	No	No	Yes	No	No	No	Yes	Yes	No	2	Highly suspicious	110	75	86.67	71	Normal	No	No	yes	85	54	5	1	None	365	None	365	No test	No test	Positive test	No test	No test	Test performed	Test performed	Positive test (at least 1)	High risk
2084	0	No	59	Female	No	No	No	No	No	No	No	No	No	No	No	No	No	0	Slightly suspicious	177	88	117.67	59	Normal	No	No	yes		70	1		None	365	None	365	No test	No test	No test	No test	No test	No test	No test	No test	Low risk
2085	0	No	57	Female	No	No	No	No	No	No	No	No	Yes	No	No	No	No	1	Slightly suspicious	142	73	96	93	Normal	No	No	yes	60	57	4		None	365	None	365	No test	Negative test	No test	No test	No test	Test performed	Test performed	Negative test	Low risk
2092	0	Yes	77	Male	No	No	Yes	No	No	No	No	No	No	Yes	No	No	No	1	Moderately suspicious	145	90	108.33	105	Normal	No	yes	yes	81	79	8		None	365	None	365	No test	No test	No test	No test	No test	No test	No test	No test	Low risk
2093	0	Yes	71	Male	No	Yes	Yes	No	No	No	Yes	No	No	No	No	Yes	No	1	Moderately suspicious				56	Normal	No	No	yes		58	6		None	365	None	365	Test performed	Nonconclusive test	No test	No test	No test	Test performed	Test performed	Nonconclusive test	Low risk
2095	1	No	66	Male	No	No	No	No	No	No	No	No	No	No	Yes	Yes	Yes	3	Moderately suspicious				82	Aspecific	No	No	No	92	60	9	1	None	197	None	197	No test	No test	No test	No test	No test	No test	No test	No test	Low risk
2098	0	No	69	Female	No	No	No	No	No	No	No	No	No	No	Yes	Yes	No	2	Slightly suspicious	188	86	120	68	Normal	No	No	yes	80	74	1		None	365	None	365	Test performed	No test	No test	No test	No test	No test	Test performed	No test	Low risk
2099	0	Yes	53	Male	Yes	Yes	No	No	No	No	No	No	No	Yes	No	No	No	1	Highly suspicious	140	76	97.33	86	Normal	No	No	yes		80	11		None	365	None	365	No test	Negative test	No test	No test	No test	Test performed	Test performed	Negative test	High risk
2101	0	No	46	Female	No	No	No	No	No	No	No	No	No	Yes	No	No	No	1	Slightly suspicious	130	70	90	70	Normal	No	No	No	67	67	1		None	365	None	365	No test	No test	No test	No test	No test	No test	No test	No test	Low risk
2106	0	No	53	Female	No	No	No	No	No	No	No	No	Yes	Yes	Yes	No	No	3	Slightly suspicious	170	77	108	96	Normal	No	No	yes		41	1		None	365	None	365	Test performed	Negative test	No test	No test	No test	Test performed	Test performed	Negative test	Low risk
2109	0	Yes	71	Female	No	No	Yes	No	No	No	No	No	No	No	Yes	Yes	No	2	Moderately suspicious	130	50	76.67	70	Normal	No	No	yes	78	114	8		None	365	None	365	Test performed	Positive test	No test	No test	No test	Test performed	Test performed	Positive test (at least 1)	Low risk
2112	0	No	40	Female	No	No	No	No	No	No	No	No	Yes	Yes	No	No	No	2	Slightly suspicious	128	87	100.67	68	Normal	No	No	yes		33	1		None	365	None	365	No test	No test	No test	No test	No test	No test	No test	No test	Low risk
2114	0	No	51	Female	No	No	No	No	No	No	No	No	Yes	Yes	No	No	No	2	Moderately suspicious	130	70	90	65	Normal	No	No	yes	59	82	1	0	None	365	None	365	No test	No test	No test	No test	No test	No test	No test	No test	Low risk
2116	0	Yes	66	Male	No	Yes	No	No	No	No	No	No	No	Yes	Yes	Yes	Yes	4	Slightly suspicious				63	RBBB	No	yes	No	62	52	8		None	365	None	365	No test	Negative test	No test	No test	No test	Test performed	Test performed	Negative test	Low risk
2119	0	Yes	72	Male	Yes	Yes	Yes	No	No	No	No	No	No	Yes	No	No	No	1	Moderately suspicious	185	90	121.67	76	Normal	No	No	yes	81	58	13		None	365	None	365	No test	No test	No test	No test	No test	No test	No test	No test	Low risk
2123	0	Yes	72	Female	Yes	No	Yes	No	No	No	No	No	No	No	Yes	Yes	No	2	Highly suspicious	115	65	81.67	75	Normal	No	No	yes		59	11		None	365	None	365	No test	No test	No test	No test	No test	No test	No test	No test	High risk
2125	0	Yes	64	Male	Yes	Yes	Yes	No	No	No	No	No	No	Yes	No	No	No	1	Moderately suspicious	113	87	95.67	52	Normal	No	No	yes		96	10		None	365	None	365	No test	Nonconclusive test	No test	No test	No test	Test performed	Test performed	Nonconclusive test	Low risk
2126	0	Yes	45	Female	Yes	Yes	Yes	No	Yes	No	No	No	Yes	Yes	Yes	Yes	No	4	Highly suspicious	130	85	100	65	Normal	No	No	yes		51	4	0	None	365	None	365	No test	Negative test	No test	No test	No test	Test performed	Test performed	Negative test	High risk
2131	0	No	50	Male	No	No	No	No	No	No	No	No	No	Yes	No	Yes	No	2	Slightly suspicious	124	67	86	77	Normal	No	No	yes	70	35	4		None	365	None	365	No test	No test	No test	No test	No test	No test	No test	No test	Low risk
2134	0	No	38	Male	No	No	No	No	No	No	No	No	No	Yes	No	No	No	1	Slightly suspicious	120	90	100	95	Normal	No	No	No	84	91	6		None	365	None	365	No test	Negative test	No test	No test	No test	Test performed	Test performed	Negative test	Low risk
2137	0	No	52	Male	No	No	No	No	No	No	No	No	Yes	Yes	No	Yes	No	3	Moderately suspicious	115	70	85	60	Aspecific	No	No	No		105	1		None	365	None	365	No test	No test	No test	No test	No test	No test	No test	No test	Low risk
2138	0	No	82	Male	No	No	No	No	No	No	No	No	No	No	No	No	No	0	Slightly suspicious	140	75	96.67	70	Aspecific	No	No	No		108	5		None	365	None	365	No test	No test	No test	No test	No test	No test	No test	No test	Low risk
2140	0	No	76	Female	No	No	No	No	No	No	No	No	Yes	Yes	Yes	No	No	3	Moderately suspicious	115	55	75	60	Normal	No	No	No	93	108	13		None	365	None	365	No test	Nonconclusive test	No test	No test	No test	Test performed	Test performed	Nonconclusive test	Low risk
2143	0	Yes	62	Female	No	No	Yes	No	No	No	No	No	Yes	Yes	Yes	Yes	Yes	5	Highly suspicious	159	62	94.33	95	Aspecific	No	No	No	72	64	4		None	365	None	365	No test	No test	No test	No test	Negative test	No test	No test	Negative test	High risk
2144	0	No	64	Female	No	No	No	Yes	No	No	No	No	Yes	Yes	Yes	Yes	No	4	Highly suspicious	145	80	101.67	85	Normal	No	No	yes		61	7		None	365	Revascularization	32	No test	No test	No test	No test	Positive test	No test	No test	Positive test (at least 1)	High risk
2145	0	No	46	Male	No	No	No	No	No	No	No	No	No	No	No	No	No	0	Slightly suspicious	100	60	73.33	77	Normal	No	No	yes		82	1		None	365	None	365	No test	No test	No test	No test	No test	No test	No test	No test	Low risk
2155	0	Yes	56	Male	No	Yes	Yes	No	No	No	No	No	No	Yes	No	No	No	1	Moderately suspicious	115	74	87.67	66	Normal	No	No	yes		135	5		None	365	None	365	No test	Negative test	No test	No test	No test	Test performed	Test performed	Negative test	Low risk
2159	0	No	45	Male	No	No	No	No	No	No	No	No	No	No	No	No	No	0	Slightly suspicious	150	90	110	71	Normal	No	No	yes	93	93	5		None	365	None	365	No test	No test	No test	No test	No test	No test	No test	No test	Low risk
2161	0	No	61	Female	No	No	No	No	No	No	No	No	Yes	No	No	Yes	No	2	Slightly suspicious	115	100	105	85	Normal	No	No	yes		58	5		None	365	None	365	No test	No test	No test	No test	No test	No test	No test	No test	Low risk
2162	0	No	59	Male	No	No	No	No	No	No	No	Yes	Yes	Yes	Yes	Yes	No	4	Slightly suspicious	122	77	92	100	Normal	No	No	yes	88	123	6		None	365	None	365	No test	No test	No test	No test	No test	No test	No test	No test	Low risk
2163	0	Yes	55	Male	Yes	Yes	No	No	No	No	No	No	No	No	Yes	Yes	Yes	3	Moderately suspicious	110	65	80	55	Normal	No	No	No		146	8		None	365	None	365	Test performed	Negative test	No test	No test	No test	Test performed	Test performed	Negative test	Low risk
2164	0	No	42	Female	No	No	No	No	No	No	No	No	No	Yes	No	Yes	No	2	Slightly suspicious	140	80	100	65	Normal	No	No	yes		74	1		None	365	None	365	No test	No test	No test	No test	No test	No test	No test	No test	Low risk
2165	0	Yes	56	Female	Yes	Yes	No	No	No	No	No	No	Yes	No	No	No	No	1	Moderately suspicious	140	75	96.67	60	Normal	No	No	yes	61	74	4		None	365	None	365	Test performed	Nonconclusive test	No test	No test	No test	Test performed	Test performed	Nonconclusive test	Low risk
2171	0	No	43	Female	No	No	No	No	No	No	No	No	No	Yes	No	No	No	1	Moderately suspicious				65	Aspecific	No	No	No	80	34	8		None	365	None	365	No test	No test	No test	No test	No test	No test	No test	No test	Low risk
2173	0	Yes	56	Male	Yes	Yes	No	No	No	No	No	No	Yes	Yes	No	Yes	No	3	Highly suspicious	145	80	101.67	60	Normal	No	No	No	70	93	4		None	365	None	365	No test	Negative test	Negative test	No test	No test	Test performed	Test performed	Negative test	High risk
2174	0	Yes	72	Male	Yes	Yes	No	No	No	No	No	No	No	Yes	Yes	Yes	No	3	Moderately suspicious	125	85	98.33	80	Aspecific	No	No	No	67	66	10		None	365	None	365	No test	No test	Negative test	No test	No test	Test performed	Test performed	Negative test	Low risk
	0	No	50	Male	No	No	No	Yes	No	No	No	No	No	No	No	No	Yes	1	Slightly suspicious	130	80	96.67		RBBB	No	No	No		69	7		None	365	None	365	No test	No test	No test	No test	Negative test	No test	No test	Negative test	High risk
